# Supplementary material for: Functional and Structural Diversity of Acyl-coA Binding Proteins in Oil Crops
Source: Front Genet. 2018 May 22;9:182. doi: 10.3389/fgene.2018.00182 (PMC5972291; doi:10.3389/fgene.2018.00182)
Supplement: Supplementary Table 1 — List of oil crops species and their ACBP. [file Table_1.XLSX]

## Sheet: Sheet1
Supplementary table 1: List of ACBPs proteins accession in oil crops.
	Small		Ankyrin repeats		Large		Kelch motifs
Species	Accession	Size (Aa)	Accession	Size (Aa)	Accession	Size (Aa)	Accession	Size (Aa)
A. thaliana	AT1G31812	92	AT4G27780	354	AT4G24230	364	AT3G05420	668
			AT5G53470	338			AT5G27630	648
B. napus	BnaA05g36060D	92	BnaA02g10270D	342	BnaA01g13710D	381	AIS76194	666
	BnaA08g07670D	92	BnaC01g20440D	339	BnaA03g46540D	362	AIS76195	666
	BnaA09g24910D	95	BnaC02g44810D	339	BnaA03g48810D	252	AIS76196	665
	BnaAnng25690D	90	XP_013671647	351	XP_013644236	361	AIS76197	667
	BnaCnng15340D	92	XP_013686574	341	XP_013644237	360	AIS76198	667
	XP_022569877	93	XP_013700119	352	XP_013644238	360	AIS76199	666
			XP_013738044	352	XP_013671521	379	AIS76200	667
					XP_013671522	377	AIS76201	665
					XP_013671523	375	BnaA05g31780D	666
					XP_013738022	362	BnaAnng02620D	666
					XP_013738023	361	BnaC02g39790D	670
					XP_013738024	361	BnaC03g34240D	666
					XP_013738025	361	XP_013732400	255
					XP_013739038	382	XP_013732401	254
					XP_013739042	377	XP_013750722	666
					XP_013741591	208	XP_022571986	666
B. oleracea	XP_013583838	93	XP_013601590	351	XP_013598633	326	XP_013587432	667
	XP_013584027	92	XP_013620898	340	XP_013598634	360	XP_013587433	666
	XP_013614488	92			XP_013598636	360	XP_013616076	671
					XP_013601844	385	XP_013616077	670
					XP_013601898	383	XP_013626105	666
					XP_013601960	381	XP_013626168	665
					XP_013595135	149	XP_013629513	666
					XP_013620900	109
B. rapa	XP_009108102	92	XP_009127165	341	XP_009137429	362	XP_009129872	667
	XP_009114963	90	XP_009143973	351	XP_009137430	362	XP_009129871	668
	XP_009145229	92			XP_009137432	361	XP_009147243	667
					XP_009137819	381	XP_009147241	668
					XP_009137826	376	XP_009124023	665
					XP_018513251	361	XP_018511494	666
					XP_018513258	252	XP_009134825	666
					XP_018513259	208
G. hirsutum	XP_016719676	88	XP_016670800	367	XP_016681245	332	XP_016667369	675
	XP_016755542	89	XP_016717349	367	XP_016681248	291	XP_016667870	679
					XP_016697284	314	XP_016667871	671
					XP_016697285	286	XP_016673711	671
					XP_016697287	273	XP_016674154	676
					XP_016705060	209	XP_016705441	676
					XP_016717761	289	XP_016713834	675
					XP_016717762	265	XP_016718194	650
					XP_016717763	256
					XP_016717764	253
					XP_016730278	203
					XP_016732243	342
G. max			KRH53542	354	XP_003517332	294	XP_003521699	658
			KRH64393	346	XP_003550311	408	XP_003556514	659
							XP_006577229	657
							XP_006577230	649
							XP_006604817	649
							XP_006606527	663
							XP_014627431	575
H. annuus	AJQ20789	90	XP_021977528	329	XP_021983463	252	XP_021993755	662
	XP_022021546	90	XP_022012478	349	XP_021998495	366	XP_022009044	658
					XP_022011286	371	XP_022009045	658
J. curcas	ABE72959	92	KDP35833	366	XP_012068250	387	XP_012089029	673
	AJE63430	92			XP_012079368	274
O. europaea	XP_022881340	96	XP_022875290	357	XP_022844505	260	XP_022893607	670
	XP_022881341	88	XP_022875298	314			XP_022895969	677
							XP_022895970	666
							XP_022895971	625
O. sativa	Os03g0576600	155	EAY96087	334	Os03g14000	562	ABF99749	536
	Os06g0115300	91	Os04g0681900	336			Os03g0835600	655
	Os08g0162800	91					XP_015629756	656
	XP_015629568	135
V. fordii	AFZ62125	91			AFZ62129	375	AFZ62126	669
Z. mays	ACG32404	89	ACG24390	330	AQK69810	307	AQK61747	421
	ACG46576	89	ACG32907	327	ONL95884	166	AQK61749	783
	AQK41346	106	ADT92195	274	ONL95885	537	AQK61753	431
			AQK47322	267			AQL04248	609
			XP_008667962	328			AQL04250	596
							AQL04251	578
							NP_001152073	659
							ONM11177	668
							ONM11178	659
							ONM11179	422
							ONM11181	681
