# Supplementary material for: Functional and Structural Diversity of Acyl-coA Binding Proteins in Oil Crops
Source: Front Genet. 2018 May 22;9:182. doi: 10.3389/fgene.2018.00182 (PMC5972291; doi:10.3389/fgene.2018.00182)
Supplement: Supplementary Table 2 — Amino acid sequence identity in oil crops ACBP. [file Table_2.XLSX]

## Sheet: Small ACBP
Supplementary table 2: Amino acid sequence identity in small ACBPs
	AT1G31812_S_At	BnaA05g36060D_S_Bn	BnaA08g07670D_S_Bn	BnaA09g24910D_S_Bn	BnaAnng25690D_S_Bn	BnaCnng15340D_S_Bn	XP_022569877_S_Bn	XP_013583838_S_Bo	XP_013584027_S_Bo	XP_013614488_S_Bo	XP_009108102_S_Br	XP_009114963_S_Br	XP_009145229_S_Br	XP_016719676_S_Gh	XP_016755542_S_Gh	AJQ20789_S_Ha	XP_022021546_S_Ha	ABE72959_S_Jc	AJE63430_S_Jc	XP_022881340_S_Oe	XP_022881341_S_Oe	Os03g0576600_S_Os	Os06g0115300_S_Os	Os08g0162800_S_Os	XP_015629568_S_Os	AFZ62125_S_Vf	ACG32404_S_Zm	ACG46576_S_Zm	AQK41346_S_Zm
AT1G31812_S_At	100	84	83	74	79	84	77	78	84	79	83	79	83	58	79	77	79	73	75	74	76	72	71	71	72	76	74	74	73
BnaA05g36060D_S_Bn	84	100	94	80	86	98	84	85	98	91	94	86	99	60	81	80	82	75	75	75	77	74	72	74	74	75	75	74	74
BnaA08g07670D_S_Bn	83	94	100	82	86	92	85	85	92	97	100	86	93	59	76	81	83	75	75	75	77	74	71	75	74	76	74	73	73
BnaA09g24910D_S_Bn	74	80	82	100	92	80	97	95	80	78	82	92	79	53	74	79	81	66	68	70	72	68	68	65	68	67	71	71	72
BnaAnng25690D_S_Bn	79	86	86	92	100	86	96	96	86	82	86	100	84	54	78	80	82	71	73	73	75	71	72	67	71	71	73	73	74
BnaCnng15340D_S_Bn	84	98	92	80	86	100	84	85	100	89	92	86	97	59	81	78	80	74	76	75	77	73	74	72	73	76	75	74	74
XP_022569877_S_Bn	77	84	85	97	96	84	100	98	84	82	85	96	83	56	78	82	84	70	72	72	74	69	69	66	69	70	72	72	73
XP_013583838_S_Bo	78	85	85	95	96	85	98	100	85	82	85	96	84	57	79	82	84	71	73	73	75	70	70	67	70	71	73	73	73
XP_013584027_S_Bo	84	98	92	80	86	100	84	85	100	89	92	86	97	59	81	78	80	74	76	75	77	73	74	72	73	76	75	74	74
XP_013614488_S_Bo	79	91	97	78	82	89	82	82	89	100	97	82	90	57	74	78	80	75	75	73	75	72	68	75	72	76	73	72	72
XP_009108102_S_Br	83	94	100	82	86	92	85	85	92	97	100	86	93	59	76	81	83	75	75	75	77	74	71	75	74	76	74	73	73
XP_009114963_S_Br	79	86	86	92	100	86	96	96	86	82	86	100	84	54	78	80	82	71	73	73	75	71	72	67	71	71	73	73	74
XP_009145229_S_Br	83	99	93	79	84	97	83	84	97	90	93	84	100	59	80	79	81	74	74	74	76	73	71	72	73	74	74	73	73
XP_016719676_S_Gh	58	60	59	53	54	59	56	57	59	57	59	54	59	100	58	61	62	66	66	62	64	67	60	67	67	66	65	64	64
XP_016755542_S_Gh	79	81	76	74	78	81	78	79	81	74	76	78	80	58	100	73	75	75	78	77	80	76	76	72	76	78	74	74	73
AJQ20789_S_Ha	77	80	81	79	80	78	82	82	78	78	81	80	79	61	73	100	98	72	72	68	70	70	66	70	70	70	71	71	72
XP_022021546_S_Ha	79	82	83	81	82	80	84	84	80	80	83	82	81	62	75	98	100	74	74	69	72	71	68	71	71	72	72	72	73
ABE72959_S_Jc	73	75	75	66	71	74	70	71	74	75	75	71	74	66	75	72	74	100	98	81	83	82	76	87	82	93	80	81	79
AJE63430_S_Jc	75	75	75	68	73	76	72	73	76	75	75	73	74	66	78	72	74	98	100	83	85	82	78	87	82	96	82	83	81
XP_022881340_S_Oe	74	75	75	70	73	75	72	73	75	73	75	73	74	62	77	68	69	81	83	100	96	85	78	83	85	85	83	82	82
XP_022881341_S_Oe	76	77	77	72	75	77	74	75	77	75	77	75	76	64	80	70	72	83	85	96	100	86	80	84	86	88	84	83	83
Os03g0576600_S_Os	72	74	74	68	71	73	69	70	73	72	74	71	73	67	76	70	71	82	82	85	86	100	78	91	98	87	89	88	88
Os06g0115300_S_Os	71	72	71	68	72	74	69	70	74	68	71	72	71	60	76	66	68	76	78	78	80	78	100	79	78	81	82	82	81
Os08g0162800_S_Os	71	74	75	65	67	72	66	67	72	75	75	67	72	67	72	70	71	87	87	83	84	91	79	100	91	91	89	88	88
XP_015629568_S_Os	72	74	74	68	71	73	69	70	73	72	74	71	73	67	76	70	71	82	82	85	86	98	78	91	100	87	89	88	88
AFZ62125_S_Vf	76	75	76	67	71	76	70	71	76	76	76	71	74	66	78	70	72	93	96	85	88	87	81	91	87	100	86	88	85
ACG32404_S_Zm	74	75	74	71	73	75	72	73	75	73	74	73	74	65	74	71	72	80	82	83	84	89	82	89	89	86	100	99	99
ACG46576_S_Zm	74	74	73	71	73	74	72	73	74	72	73	73	73	64	74	71	72	81	83	82	83	88	82	88	88	88	99	100	98
AQK41346_S_Zm	73	74	73	72	74	74	73	73	74	72	73	74	73	64	73	72	73	79	81	82	83	88	81	88	88	85	99	98	100

## Sheet: Ankyrin repeats ACBP
Supplementary table 2: Amino acid sequence identity in ankyrin repeats ACBPs
	AT4G27780_A_At	AT5G53470_A_At	BnaA02g10270D_A_Bn	BnaC01g20440D_A_Bn	BnaC02g44810D_A_Bn	XP_013671647_A_Bn	XP_013686574_A_Bn	XP_013700119_A_Bn	XP_013738044_A_Bn	XP_013601590_A_Bo	XP_013620898_A_Bo	XP_009127165_A_Br	XP_009143973_A_Br	XP_016670800_A_Gh	XP_016717349_A_Gh	KRH53542_A_Gm	KRH64393_A_Gm	XP_021977528_A_Ha	XP_022012478_A_Ha	KDP35833_A_Jc	XP_022875290_A_Oe	XP_022875298_A_Oe	EAY96087_A_Os	Os04g0681900_A_Os	ACG24390_A_Zm	ACG32907_A_Zm	ADT92195_A_Zm	AQK47322_A_Zm	XP_008667962_A_Zm
AT4G27780_A_At	100	75	74	88	76	85	75	85	85	85	76	75	85	65	66	63	64	40	59	61	59	56	55	54	55	55	52	58	55
AT5G53470_A_At	75	100	86	76	87	74	86	74	74	74	88	86	74	66	67	65	65	42	61	62	64	61	58	58	58	57	54	59	58
BnaA02g10270D_A_Bn	74	86	100	75	95	75	99	75	75	74	96	98	74	64	65	63	62	40	59	61	60	56	57	57	56	56	52	58	56
BnaC01g20440D_A_Bn	88	76	75	100	76	97	75	95	95	95	75	75	95	66	66	63	63	42	61	62	60	57	55	54	55	54	52	59	54
BnaC02g44810D_A_Bn	76	87	95	76	100	76	95	76	76	76	96	95	76	66	66	64	64	42	60	62	61	58	58	59	57	57	54	60	56
XP_013671647_A_Bn	85	74	75	97	76	100	75	98	97	98	75	75	95	64	65	62	62	41	60	60	58	56	54	53	54	54	51	58	54
XP_013686574_A_Bn	75	86	99	75	95	75	100	75	75	75	97	100	74	64	65	63	62	41	60	61	60	57	57	57	56	56	52	59	56
XP_013700119_A_Bn	85	74	75	95	76	98	75	100	100	96	76	75	95	64	65	62	63	42	60	60	59	56	53	53	53	53	50	57	53
XP_013738044_A_Bn	85	74	75	95	76	97	75	100	100	96	75	75	95	64	65	62	63	42	59	60	59	56	53	53	53	53	50	57	53
XP_013601590_A_Bo	85	74	74	95	76	98	75	96	96	100	75	75	95	63	64	61	62	41	60	60	58	55	53	53	54	54	50	58	53
XP_013620898_A_Bo	76	88	96	75	96	75	97	76	75	75	100	97	75	64	65	63	62	41	61	62	62	58	57	58	56	56	53	59	56
XP_009127165_A_Br	75	86	98	75	95	75	100	75	75	75	97	100	74	64	65	63	62	41	60	61	60	57	57	57	56	56	52	59	56
XP_009143973_A_Br	85	74	74	95	76	95	74	95	95	95	75	74	100	64	65	62	62	42	60	60	59	56	53	53	53	53	50	57	53
XP_021977528_A_Ha	40	42	40	42	42	41	41	42	42	41	41	41	42	44	44	41	42	100	50	40	42	43	39	39	39	39	34	39	39
XP_022012478_A_Ha	59	61	59	61	60	60	60	60	59	60	61	60	60	61	61	61	60	50	100	58	64	60	54	54	55	54	51	58	54
XP_016670800_A_Gh	65	66	64	66	66	64	64	64	64	63	64	64	64	100	96	66	66	44	61	63	60	56	57	57	56	55	52	59	55
XP_016717349_A_Gh	66	67	65	66	66	65	65	65	65	64	65	65	65	96	100	66	67	44	61	64	60	57	57	57	57	56	52	60	56
KRH53542_A_Gm	63	65	63	63	64	62	63	62	62	61	63	63	62	66	66	100	94	41	61	66	61	58	56	56	55	55	51	56	55
KRH64393_A_Gm	64	65	62	63	64	62	62	63	63	62	62	62	62	66	67	94	100	42	60	68	60	58	55	55	54	54	51	56	54
KDP35833_A_Jc	61	62	61	62	62	60	61	60	60	60	62	61	60	63	64	66	68	40	58	100	56	54	55	55	57	56	54	60	56
XP_022875290_A_Oe	59	64	60	60	61	58	60	59	59	58	62	60	59	60	60	61	60	42	64	56	100	95	54	54	54	53	51	55	53
XP_022875298_A_Oe	56	61	56	57	58	56	57	56	56	55	58	57	56	56	57	58	58	43	60	54	95	100	50	50	51	48	47	51	49
EAY96087_A_Os	55	58	57	55	58	54	57	53	53	53	57	57	53	57	57	56	55	39	54	55	54	50	100	100	81	80	77	80	81
Os04g0681900_A_Os	54	58	57	54	59	53	57	53	53	53	58	57	53	57	57	56	55	39	54	55	54	50	100	100	81	80	77	80	81
ACG24390_A_Zm	55	58	56	55	57	54	56	53	53	54	56	56	53	56	57	55	54	39	55	57	54	51	81	81	100	89	97	96	90
ACG32907_A_Zm	55	57	56	54	57	54	56	53	53	54	56	56	53	55	56	55	54	39	54	56	53	48	80	80	89	100	86	86	99
ADT92195_A_Zm	52	54	52	52	54	51	52	50	50	50	53	52	50	52	52	51	51	34	51	54	51	47	77	77	97	86	100	97	87
AQK47322_A_Zm	58	59	58	59	60	58	59	57	57	58	59	59	57	59	60	56	56	39	58	60	55	51	80	80	96	86	97	100	88
XP_008667962_A_Zm	55	58	56	54	56	54	56	53	53	53	56	56	53	55	56	55	54	39	54	56	53	49	81	81	90	99	87	88	100

## Sheet: Large ACBP
Supplementary table 2: Amino acid sequence identity in large ACBPs
	AT4G24230_L_At	BnaA01g13710D_L_Bn	BnaA03g46540D_L_Bn	BnaA03g48810D_L_Bn	XP_013644236_L_Bn	XP_013644237_L_Bn	XP_013644238_L_Bn	XP_013671521_L_Bn	XP_013671522_L_Bn	XP_013671523_L_Bn	XP_013738022_L_Bn	XP_013738023_L_Bn	XP_013738024_L_Bn	XP_013738025_L_Bn	XP_013739038_L_Bn	XP_013739042_L_Bn	XP_013741591_L_Bn	XP_013595135_L_Bo	XP_013598633_L_Bo	XP_013598634_L_Bo	XP_013598636_L_Bo	XP_013601844_L_Bo	XP_013601898_L_Bo	XP_013601960_L_Bo	XP_013620900_L_Bo	XP_009137429_L_Br	XP_009137430_L_Br	XP_009137432_L_Br	XP_009137819_L_Br	XP_009137826_L_Br	XP_018513251_L_Br	XP_018513258_L_Br	XP_018513259_L_Br	XP_016681245_L_Gh	XP_016681248_L_Gh	XP_016697284_L_Gh	XP_016697285_L_Gh	XP_016697287_L_Gh	XP_016705060_L_Gh	XP_016717761_L_Gh	XP_016717762_L_Gh	XP_016717763_L_Gh	XP_016717764_L_Gh	XP_016730278_L_Gh	XP_016732243_L_Gh	XP_003517332_L_Gm	XP_003550311_L_Gm	XP_021983463_L_Ha	XP_021998495_L_Ha
AT4G24230_L_At	100	65	60	28	61	61	61	61	61	61	60	60	60	60	65	65	29	38	60	60	60	62	62	62	30	60	60	60	65	65	60	30	28	31	35	30	30	34	32	39	33	34	34	32	34	31	28	31	28
BnaA01g13710D_L_Bn	65	100	68	28	70	70	68	85	85	85	69	68	68	69	96	69	29	39	69	70	69	85	86	85	28	69	68	68	100	96	68	30	28	28	32	28	28	32	33	41	36	37	37	32	36	33	27	30	28
BnaA03g46540D_L_Bn	60	68	100	30	89	89	89	67	67	67	93	93	92	92	68	68	30	38	88	89	88	66	66	66	33	100	99	99	68	68	99	32	30	29	33	28	29	32	33	38	33	34	34	32	36	30	27	32	30
BnaA03g48810D_L_Bn	28	29	30	100	29	29	30	29	29	29	30	30	30	30	29	29	98	57	29	29	29	28	28	29	31	30	30	30	29	30	30	81	93	27	27	27	28	30	31	33	30	31	31	30	28	28	30	31	27
XP_013644236_L_Bn	61	69	90	29	100	99	89	67	67	67	89	88	88	89	68	68	29	38	93	94	93	66	66	66	33	90	90	89	70	70	89	31	29	30	34	29	29	33	31	37	32	33	33	31	36	31	28	34	30
XP_013644237_L_Bn	61	70	89	29	100	100	88	67	67	67	88	89	88	90	68	68	29	38	93	94	93	66	66	66	33	89	90	90	70	70	89	31	29	30	34	29	29	33	31	37	32	33	33	31	36	31	28	34	30
XP_013644238_L_Bn	61	69	93	29	99	99	100	66	66	66	100	99	99	93	68	68	29	38	94	93	94	66	66	66	35	94	89	93	70	70	93	31	29	31	34	29	29	33	31	37	32	33	33	31	35	31	28	34	30
XP_013671521_L_Bn	61	86	67	28	67	66	68	100	98	100	68	68	67	67	84	67	29	39	67	67	67	98	98	85	28	67	67	67	86	84	67	30	28	30	34	30	30	34	34	41	36	37	37	32	37	30	27	29	29
XP_013671522_L_Bn	61	86	67	28	66	66	67	100	100	100	68	67	67	67	85	67	29	38	66	66	67	100	100	85	28	67	67	66	86	85	66	30	28	30	34	30	30	34	34	41	36	37	37	32	37	30	27	29	29
XP_013671523_L_Bn	61	86	67	28	67	66	68	100	98	100	68	68	67	67	84	67	29	38	67	67	67	98	98	85	28	67	67	67	86	84	67	31	28	30	34	30	30	34	34	41	36	37	37	32	37	30	27	29	29
XP_013738022_L_Bn	60	68	93	30	89	89	88	68	68	68	100	99	99	93	68	68	30	39	88	88	88	67	67	68	34	94	94	93	68	69	93	32	30	30	34	30	30	34	31	38	32	33	33	30	36	30	27	32	31
XP_013738023_L_Bn	60	68	93	30	89	89	88	68	68	68	100	100	99	99	68	68	30	39	88	88	88	68	68	68	35	93	94	93	69	69	93	32	30	30	34	30	30	34	31	38	32	33	33	30	36	30	27	32	31
XP_013738024_L_Bn	60	68	92	30	88	88	89	68	68	68	99	99	100	99	68	68	30	39	88	88	88	67	67	67	36	93	93	94	68	68	93	32	30	30	34	30	30	34	31	38	32	33	33	30	36	30	27	32	31
XP_013738025_L_Bn	60	68	92	30	88	88	88	67	67	67	99	99	99	100	68	68	30	39	88	88	88	67	67	67	36	93	93	93	68	68	93	32	30	30	34	30	30	34	31	38	32	33	33	30	36	30	27	32	31
XP_013739038_L_Bn	65	95	68	29	68	68	68	84	84	84	68	68	68	68	100	68	30	38	68	68	68	85	85	85	28	68	68	68	96	96	68	30	29	28	32	28	29	32	34	39	35	36	36	32	35	31	27	30	29
XP_013739042_L_Bn	65	95	88	29	93	94	88	84	84	84	88	88	88	89	100	100	29	38	100	93	99	85	85	85	29	88	68	89	96	96	88	31	29	29	32	29	29	32	34	39	35	36	36	32	35	31	27	30	29
XP_013741591_L_Bn	29	28	30	100	29	29	30	28	28	28	30	30	30	30	29	30	100	56	30	29	30	28	28	28	30	30	30	30	28	29	30	81	94	26	27	27	27	29	30	33	30	31	31	30	28	28	31	31	26
XP_013595135_L_Bo	38	26	27	81	28	28	28	28	28	28	28	28	28	27	27	27	81	100	27	28	27	28	28	26	32	27	38	27	26	27	27	82	81	24	24	26	24	26	33	36	32	34	34	29	29	27	37	39	28
XP_013598633_L_Bo	60	69	88	29	93	94	88	67	67	67	88	88	88	89	68	68	29	38	100	93	99	67	67	66	32	88	88	89	69	69	88	32	30	28	32	27	27	30	30	38	32	33	33	30	35	30	26	33	30
XP_013598634_L_Bo	60	69	90	29	100	99	89	67	67	67	89	88	88	89	68	68	29	38	99	100	99	67	67	67	32	90	89	89	69	69	89	32	30	28	32	27	27	31	30	38	32	33	33	30	36	30	26	33	30
XP_013598636_L_Bo	60	69	89	29	94	93	88	67	67	67	88	88	88	88	68	68	29	38	100	94	100	66	66	66	33	89	88	88	69	69	89	32	30	29	32	27	27	31	30	38	32	33	33	30	36	30	26	33	30
XP_013601844_L_Bo	62	86	67	28	66	66	67	98	98	98	68	67	67	67	85	67	29	39	66	66	67	100	100	86	28	67	67	66	86	85	66	30	28	30	34	29	30	33	33	41	36	37	37	32	36	29	26	29	28
XP_013601898_L_Bo	62	86	67	28	66	66	68	98	98	98	68	67	67	67	85	66	28	38	66	66	67	100	100	85	28	67	67	66	86	85	66	30	28	30	34	30	30	34	33	41	36	37	37	32	37	29	26	29	28
XP_013601960_L_Bo	62	99	68	28	70	69	68	98	98	98	68	68	68	68	95	69	28	38	69	69	69	100	100	100	28	68	67	68	99	95	68	30	28	30	34	30	30	34	33	41	36	37	37	32	37	29	26	29	28
XP_013620900_L_Bo	30	34	32	54	31	31	31	34	33	34	31	31	31	32	34	30	62	62	30	31	30	33	33	33	100	32	33	32	34	34	33	55	63	43	49	49	43	28	92	38	18	23	20	33	23	37	24	46	26
XP_009137429_L_Br	60	68	100	30	90	90	89	67	67	67	93	93	93	93	68	68	30	38	88	89	88	67	67	67	33	100	100	99	68	68	99	32	30	29	33	28	28	32	32	38	33	34	34	31	36	30	27	32	30
XP_009137430_L_Br	60	68	99	30	90	90	89	67	67	67	94	94	93	93	68	68	30	38	88	89	88	67	67	67	33	100	100	99	69	69	99	32	30	29	34	28	28	32	32	38	33	34	34	31	36	30	27	32	30
XP_009137432_L_Br	60	68	99	30	89	89	90	67	67	67	93	93	94	93	68	68	30	38	89	88	89	67	67	67	35	99	99	100	69	69	100	32	30	29	34	28	28	32	32	38	33	34	34	31	36	30	27	32	30
XP_009137819_L_Br	65	99	68	28	70	70	69	86	86	86	69	68	68	69	96	69	29	39	69	70	69	86	86	86	28	69	69	68	100	96	68	30	28	28	32	28	29	32	34	40	36	36	36	32	35	32	27	30	29
XP_009137826_L_Br	65	99	68	28	68	68	68	86	86	86	68	68	68	68	100	68	29	39	68	68	68	86	86	86	29	68	69	68	100	100	68	30	28	29	33	29	29	33	34	40	36	36	36	32	36	32	27	30	29
XP_018513251_L_Br	60	68	99	30	89	89	90	67	67	67	93	93	93	93	68	68	30	38	89	88	89	66	66	66	35	99	99	100	68	68	100	32	30	29	34	28	28	32	32	38	33	34	34	31	36	30	27	32	30
XP_018513258_L_Br	30	39	38	94	38	38	39	38	39	39	39	39	39	38	38	38	93	60	38	38	38	38	38	39	38	38	32	38	39	38	38	100	94	32	33	33	33	39	36	35	32	33	33	40	30	36	31	34	33
XP_018513259_L_Br	28	30	32	98	31	31	32	30	30	30	32	32	32	32	31	32	98	53	32	31	32	30	30	30	31	32	30	32	30	30	32	82	100	24	24	27	24	29	31	33	30	31	31	31	28	28	31	31	27
XP_016681245_L_Gh	31	32	33	23	34	34	34	34	34	34	34	34	34	34	32	32	26	32	32	34	32	34	34	32	17	34	29	34	33	32	33	24	26	100	68	73	73	35	49	33	28	29	29	47	27	32	27	30	31
XP_016681248_L_Gh	35	28	28	24	29	29	30	30	29	30	30	30	30	28	29	27	27	32	27	29	27	30	30	28	17	28	34	28	29	28	28	24	26	95	100	95	94	30	43	36	31	32	32	44	29	37	32	34	27
XP_016697284_L_Gh	30	29	28	24	29	29	30	30	30	30	30	30	30	28	29	27	27	33	27	29	27	30	30	28	20	28	28	28	29	29	29	24	27	76	68	100	88	30	49	34	28	29	29	47	30	32	29	30	27
XP_016697285_L_Gh	30	32	32	26	33	33	34	34	33	34	34	34	34	32	32	30	27	33	31	33	31	34	34	32	26	32	28	32	33	32	32	27	27	81	73	95	100	36	49	34	28	29	29	47	30	32	30	30	31
XP_016697287_L_Gh	34	29	30	24	30	30	31	29	28	29	31	31	31	30	29	30	28	33	30	30	30	28	28	28	20	30	32	30	29	29	30	24	27	68	73	94	88	100	43	38	31	32	32	44	32	36	33	34	52
XP_016705060_L_Gh	32	32	31	31	31	31	30	32	32	32	30	30	30	31	32	30	31	38	30	31	30	32	32	32	71	31	32	31	32	32	32	31	30	44	47	47	44	28	100	32	31	32	31	33	32	35	27	26	26
XP_016717761_L_Gh	39	41	38	33	37	37	37	41	41	41	38	38	38	38	39	39	33	36	38	38	38	41	41	41	38	38	38	38	40	40	38	35	33	33	36	34	34	38	32	100	95	98	98	33	93	28	30	32	27
XP_016717762_L_Gh	33	36	33	30	32	32	32	36	36	36	32	32	32	32	35	35	30	32	32	32	32	36	36	36	18	33	33	33	36	36	33	32	30	28	31	28	28	31	31	95	100	97	99	32	89	23	24	25	24
XP_016717763_L_Gh	34	37	34	31	33	33	33	37	37	37	33	33	33	33	36	36	31	34	33	33	33	37	37	37	23	34	34	34	36	36	34	33	31	29	32	29	29	32	32	98	97	100	98	33	92	24	24	27	24
XP_016717764_L_Gh	34	37	34	31	33	33	33	37	37	37	33	33	33	33	36	36	31	34	33	33	33	37	37	37	20	34	34	34	36	36	34	33	31	29	32	29	29	32	31	98	99	98	100	32	92	24	24	26	24
XP_016730278_L_Gh	32	32	30	31	31	31	30	30	29	30	30	30	30	30	31	30	31	36	30	31	30	29	29	33	71	30	31	30	32	31	30	31	30	37	32	32	36	30	92	33	32	33	32	100	33	33	28	27	27
XP_016732243_L_Gh	34	36	36	28	36	36	35	37	37	37	36	36	36	36	35	35	28	29	35	36	36	36	37	37	23	36	36	36	35	36	36	30	28	27	29	30	30	32	32	93	89	92	92	33	100	27	28	32	26
XP_003517332_L_Gm	31	30	29	30	29	29	29	29	29	29	29	29	29	29	30	28	30	40	28	29	28	29	29	30	35	29	30	29	30	30	29	31	30	41	42	42	42	27	33	28	23	24	24	33	27	100	26	27	24
XP_003550311_L_Gm	28	30	32	31	34	34	32	29	29	29	32	32	32	32	30	33	31	28	33	34	33	29	29	30	26	32	27	32	30	30	32	39	34	34	30	30	34	25	27	30	24	24	24	27	28	29	100	31	25
XP_021983463_L_Ha	31	28	30	100	29	29	30	28	28	28	30	30	30	30	29	29	98	54	29	29	29	28	28	28	31	30	32	30	28	29	30	81	94	24	24	26	24	30	31	32	25	27	26	30	32	28	32	100	27
XP_021998495_L_Ha	28	29	30	30	30	30	30	29	28	29	30	30	30	30	29	30	30	39	30	30	30	28	28	29	29	30	30	30	29	29	30	29	29	29	35	30	30	36	28	27	24	24	24	28	26	30	22	25	100
XP_022011286_L_Ha	26	86	67	27	67	66	68	100	98	100	68	68	67	67	84	67	27	33	67	67	67	98	98	85	29	67	30	67	86	84	67	27	26	27	31	27	27	31	26	29	25	25	25	26	27	27	23	25	52
XP_012068250_L_Jc	33	33	33	29	34	34	34	34	34	34	33	33	33	33	33	33	30	34	34	34	34	34	34	34	28	33	33	34	34	34	34	30	30	25	29	25	25	30	27	41	35	36	36	27	36	26	25	35	28
XP_012079368_L_Jc	32	28	29	28	30	31	30	30	30	30	30	30	30	29	29	28	28	36	29	30	28	30	30	28	42	29	29	29	29	28	29	28	28	95	76	81	68	29	37	34	26	26	26	35	33	33	30	29	27
XP_022844505_L_Oe	28	28	33	54	33	35	34	28	28	28	35	36	36	35	29	32	57	60	33	33	32	28	28	28	71	33	27	35	29	28	33	53	56	17	20	26	20	29	71	34	30	31	31	35	26	42	29	28	29
Os03g14000_L_Os	25	27	27	31	28	28	27	27	26	27	27	27	27	27	27	26	31	29	26	28	26	26	26	27	27	27	26	27	27	27	27	37	31	32	29	30	33	22	28	27	22	22	22	26	24	30	32	30	23
AFZ62129_L_Vf	33	34	35	30	36	36	36	36	36	36	35	35	35	35	34	35	31	35	35	35	35	35	35	35	27	35	35	36	35	35	35	31	31	29	32	29	28	32	28	42	36	37	37	29	37	27	29	34	29
AQK69810_L_Zm	16	34	40	36	41	41	41	36	35	35	42	41	42	40	35	40	35	35	40	41	41	36	36	34	46	40	17	41	35	34	40	34	34	33	36	37	36	42	46	20	15	15	15	46	17	51	51	34	40
ONL95884_L_Zm	35	28	28	26	29	29	29	28	28	28	29	30	29	29	28	28	26	26	28	29	28	28	28	28	23	28	40	28	28	28	29	30	26	26	24	24	27	22	24	47	39	43	43	26	38	28	28	26	23
ONL95885_L_Zm	26	24	26	27	27	28	26	24	23	24	26	26	26	26	24	26	26	26	26	27	26	23	23	24	22	26	28	26	24	24	26	28	26	26	24	24	27	23	22	26	21	21	21	24	25	27	26	26	21
[truncated: 9 more columns]

## Sheet: Kelch motifs ACBP
Supplementary table 2: Amino acid sequence identity in kelch motifs ACBPs
	AT3G05420_K_At	AT5G27630_K_At	AIS76194_K_Bn	AIS76195_K_Bn	AIS76196_K_Bn	AIS76197_K_Bn	AIS76198_K_Bn	AIS76199_K_Bn	AIS76200_K_Bn	AIS76201_K_Bn	BnaA05g31780D_K_Bn	BnaAnng02620D_K_Bn	BnaC02g39790D_K_Bn	BnaC03g34240D_K_Bn	XP_013732400_K_Bn	XP_013732401_K_Bn	XP_013750722_K_Bn	XP_022571986_K_Bn	XP_013587432_K_Bo	XP_013587433_K_Bo	XP_013616076_K_Bo	XP_013616077_K_Bo	XP_013626105_K_Bo	XP_013626168_K_Bo	XP_013629513_K_Bo	XP_009124023_K_Br	XP_009129871_K_Br	XP_009129872_K_Br	XP_009134825_K_Br	XP_009147241_K_Br	XP_009147243_K_Br	XP_018511494_K_Br	XP_016667369_K_Gh	XP_016667870_K_Gh	XP_016667871_K_Gh	XP_016673711_K_Gh	XP_016674154_K_Gh	XP_016705441_K_Gh	XP_016713834_K_Gh	XP_016718194_K_Gh	XP_003521699_K_Gm	XP_003556514_K_Gm	XP_006577229_K_Gm	XP_006577230_K_Gm	XP_006604817_K_Gm	XP_006606527_K_Gm	XP_014627431_K_Gm	XP_021993755_K_Ha	XP_022009044_K_Ha
AT3G05420_K_At	100	80	96	91	90	78	77	96	90	91	91	85	77	90	85	90	91	97	91	90	77	77	90	90	96	90	78	78	96	90	91	89	75	74	74	74	73	73	75	71	72	72	72	73	73	72	71	72	70
AT5G27630_K_At	80	100	78	79	77	85	84	77	78	78	78	76	84	77	72	72	79	76	79	79	84	84	77	77	77	76	84	84	76	78	78	76	72	71	71	71	70	70	72	69	70	71	70	70	70	71	68	67	66
AIS76194_K_Bn	90	78	100	89	89	76	75	96	88	89	89	85	76	89	85	89	89	95	89	89	76	76	89	89	95	89	76	76	100	88	90	88	73	72	72	73	72	72	73	69	70	70	70	71	71	70	69	70	68
AIS76195_K_Bn	91	79	91	100	91	78	77	90	99	93	100	90	77	91	89	90	99	89	99	99	77	77	91	91	91	90	78	78	89	99	99	90	76	74	74	75	74	74	75	72	72	72	73	73	73	72	72	72	70
AIS76196_K_Bn	90	77	90	91	100	76	74	90	90	98	91	97	75	90	94	94	91	89	90	91	75	75	100	100	90	98	76	76	89	90	90	98	75	74	74	74	73	73	75	71	71	70	71	72	71	70	69	71	69
AIS76197_K_Bn	78	85	76	78	76	100	96	76	77	77	77	74	98	76	71	71	78	75	78	78	98	98	76	76	76	75	96	96	75	77	77	75	70	67	67	68	67	67	70	68	66	67	66	67	67	66	66	65	65
AIS76198_K_Bn	77	84	75	77	74	96	100	74	77	75	77	74	95	75	70	70	77	74	77	77	95	95	74	74	75	74	97	98	74	77	77	74	70	67	67	68	67	67	70	67	66	66	66	67	67	66	65	65	65
AIS76199_K_Bn	88	77	97	90	90	76	74	100	90	90	90	89	75	97	85	86	90	95	90	90	75	75	89	90	96	89	75	75	95	89	90	89	73	72	72	72	72	71	72	70	70	69	70	70	70	69	68	70	69
AIS76200_K_Bn	91	78	91	99	90	77	77	90	100	93	100	90	76	91	89	89	98	89	99	98	77	77	91	90	90	90	78	78	89	99	99	90	75	74	74	75	74	74	75	72	73	72	72	73	73	72	71	72	70
AIS76201_K_Bn	91	78	90	93	98	77	75	90	93	100	93	96	76	91	91	91	93	89	93	93	76	76	97	98	90	96	76	76	89	92	92	96	76	74	74	74	74	74	76	72	72	71	72	72	72	71	70	72	70
BnaA05g31780D_K_Bn	91	78	91	100	91	77	77	90	100	93	100	90	77	91	89	89	98	89	99	99	77	77	90	91	90	90	78	78	89	99	99	90	75	74	74	75	74	74	75	72	72	72	73	73	73	72	72	72	70
BnaAnng02620D_K_Bn	89	76	89	90	97	74	74	89	90	96	90	100	74	89	98	98	90	88	90	90	74	74	98	97	89	98	75	75	88	89	89	98	74	73	73	73	72	72	74	70	70	71	70	71	71	71	69	71	69
BnaC02g39790D_K_Bn	77	84	76	77	75	98	95	75	76	76	77	74	100	76	70	70	77	74	77	77	100	100	75	75	76	74	96	96	74	76	76	74	70	67	67	68	67	67	70	67	66	67	66	66	67	66	66	65	64
BnaC03g34240D_K_Bn	90	77	96	91	90	76	75	97	91	91	91	89	76	100	86	86	91	95	91	91	76	76	90	90	97	90	76	76	95	90	90	90	74	72	72	72	71	71	73	70	70	70	70	71	71	70	68	70	68
XP_013732400_K_Bn	86	72	85	89	94	71	70	85	89	91	89	98	70	86	100	100	89	84	89	89	70	70	94	94	86	94	70	70	85	87	87	94	65	67	67	67	67	66	66	64	67	67	67	67	65	67	65	65	63
XP_013732401_K_Bn	87	72	85	90	94	71	70	86	89	91	89	98	70	86	100	100	90	84	89	89	70	70	94	94	86	94	70	70	85	87	87	94	65	67	67	67	67	66	65	64	66	66	67	66	65	66	65	65	63
XP_013750722_K_Bn	91	79	90	99	91	78	77	90	98	93	98	90	77	91	89	90	100	89	99	99	77	77	90	91	90	90	78	78	89	98	98	90	76	74	74	75	74	74	75	72	72	72	72	73	73	72	72	72	70
XP_022571986_K_Bn	88	76	96	89	89	75	74	95	89	89	89	88	74	95	84	84	89	100	89	89	74	74	89	89	96	89	74	74	100	88	88	89	73	72	72	72	72	72	73	69	70	69	70	70	70	69	68	69	67
XP_013587432_K_Bo	91	79	91	99	90	78	77	90	99	93	99	90	77	91	89	89	99	89	100	100	77	77	91	90	90	90	78	78	89	98	98	90	76	74	74	75	74	74	75	72	73	72	73	73	73	72	72	72	70
XP_013587433_K_Bo	91	79	91	99	91	78	77	90	98	93	99	90	77	91	89	89	99	89	100	100	77	77	90	91	90	90	78	78	89	98	98	90	76	74	74	75	74	74	75	72	72	72	73	73	73	72	72	72	70
XP_013616076_K_Bo	77	84	76	77	75	98	95	75	77	76	77	74	100	76	70	70	77	74	77	77	100	100	75	75	76	74	96	96	74	76	76	74	70	67	67	68	67	67	70	67	66	67	66	67	67	67	65	65	64
XP_013616077_K_Bo	77	84	76	77	75	98	95	75	77	76	77	74	100	76	70	70	77	74	77	77	100	100	75	75	76	74	96	96	74	76	76	74	70	67	67	68	67	67	70	67	66	67	66	66	67	67	66	65	64
XP_013626105_K_Bo	90	77	90	91	100	76	74	89	91	97	90	98	75	90	94	94	90	89	91	90	75	75	100	100	90	98	76	76	89	90	90	98	75	74	74	74	73	73	75	71	71	70	71	72	71	70	69	71	69
XP_013626168_K_Bo	90	77	90	91	100	76	74	90	90	98	91	97	75	90	94	94	91	89	90	91	75	75	100	100	90	98	76	76	89	90	90	98	75	74	74	74	73	73	75	71	71	70	71	72	71	70	69	71	69
XP_013629513_K_Bo	89	77	96	91	90	76	75	96	90	90	90	89	76	97	86	86	90	96	90	90	76	76	90	90	100	89	76	76	96	90	90	89	73	72	72	72	71	71	73	69	69	69	69	70	70	69	68	69	68
XP_018511494_K_Br	90	76	90	90	98	75	74	89	90	96	90	98	74	90	94	94	90	89	90	90	74	74	98	98	89	100	75	75	89	90	90	100	74	73	73	73	72	72	74	70	70	70	70	71	71	70	69	70	68
XP_009124023_K_Br	90	76	90	90	98	75	74	89	90	96	90	98	74	90	94	94	90	89	90	90	74	74	98	98	89	100	75	75	89	90	90	100	74	73	73	73	72	72	74	70	70	70	71	71	71	70	69	70	68
XP_009129871_K_Br	78	84	76	78	76	96	97	75	78	76	78	75	96	76	70	70	78	74	78	78	96	96	76	76	76	75	100	100	74	77	77	75	70	67	67	68	68	68	70	68	66	67	66	67	67	67	66	65	65
XP_009129872_K_Br	78	84	76	78	76	96	98	75	78	76	78	75	96	76	70	70	78	74	78	78	96	96	76	76	76	75	100	100	74	77	77	75	70	67	67	68	68	68	70	68	66	67	66	67	67	67	66	65	65
XP_009134825_K_Br	88	76	96	89	89	75	74	95	89	89	89	88	74	95	85	85	89	100	89	89	74	74	89	89	96	89	74	74	100	88	88	89	74	72	72	72	72	72	73	69	70	70	70	71	70	70	68	69	68
XP_009147241_K_Br	91	78	90	99	90	77	77	89	99	92	99	89	76	90	87	87	98	88	98	98	76	76	90	90	90	90	77	77	88	100	100	90	75	74	74	74	73	73	75	71	72	72	72	73	73	72	71	72	70
XP_009147243_K_Br	91	78	90	99	90	77	77	90	99	92	99	89	76	90	87	87	98	88	98	98	76	76	90	90	90	90	77	77	88	100	100	90	75	73	73	74	73	73	75	71	72	72	72	73	73	72	71	72	70
XP_016667369_K_Gh	75	72	73	76	75	70	70	73	75	76	75	74	70	74	65	65	76	73	76	76	70	70	75	75	73	74	70	70	74	75	75	74	100	84	84	85	84	84	98	79	75	76	76	76	76	75	74	74	72
XP_016667870_K_Gh	74	71	72	74	74	67	67	72	74	74	74	73	67	72	67	67	74	72	74	74	67	67	74	74	72	73	67	67	72	74	73	73	84	100	100	98	82	83	84	76	74	75	74	75	75	74	73	73	70
XP_016667871_K_Gh	73	71	72	75	74	67	67	72	74	75	75	67	67	74	67	74	75	72	75	75	67	67	73	74	72	73	67	67	72	74	73	73	84	100	100	77	82	83	84	74	74	75	74	75	75	74	73	73	70
XP_016673711_K_Gh	69	71	69	72	71	68	68	69	71	72	72	64	68	71	64	72	72	70	72	72	68	68	70	71	70	70	68	68	69	71	74	70	85	98	98	100	83	84	85	71	75	75	75	75	76	75	74	73	71
XP_016674154_K_Gh	73	70	72	74	73	67	67	72	74	74	74	72	67	71	67	67	74	72	74	74	67	67	73	73	71	72	68	68	72	73	73	72	84	82	82	83	100	97	84	77	74	75	74	75	76	75	74	70	69
XP_016705441_K_Gh	73	70	72	74	73	67	67	71	74	74	74	72	67	71	66	66	74	72	74	74	67	67	73	73	71	72	68	68	72	73	73	72	84	83	83	84	97	100	85	77	74	75	74	75	75	75	74	70	69
XP_016713834_K_Gh	75	72	73	75	75	70	70	72	75	76	75	74	70	73	66	65	75	73	75	75	70	70	75	75	73	74	70	70	73	75	75	74	98	84	84	85	84	85	100	78	75	76	75	76	76	75	74	74	72
XP_016718194_K_Gh	90	69	88	91	90	68	67	89	91	91	91	86	67	90	87	91	91	88	91	91	67	67	90	90	90	90	68	68	88	91	71	89	79	76	76	77	77	77	78	100	71	72	71	72	71	72	69	70	69
XP_003521699_K_Gm	72	70	70	72	71	66	66	70	73	72	72	70	66	70	67	66	72	70	73	72	66	66	71	71	69	70	66	66	70	72	72	70	75	74	74	75	74	74	75	71	100	83	100	100	95	83	93	71	70
XP_003556514_K_Gm	72	71	70	72	70	67	66	69	72	71	72	71	67	70	67	66	72	69	72	72	67	67	70	70	69	70	67	67	70	72	72	70	76	75	75	75	75	75	76	72	83	100	83	84	84	100	82	71	70
XP_006577229_K_Gm	72	70	70	73	71	66	66	70	72	72	73	70	66	70	67	67	72	70	73	73	66	66	71	71	69	71	66	66	70	72	72	70	76	74	74	75	74	74	75	71	100	83	100	100	95	83	93	71	70
XP_006577230_K_Gm	73	70	71	73	72	67	67	70	73	72	73	71	66	71	67	66	73	70	73	73	67	66	72	72	70	71	67	67	71	73	73	71	76	75	75	75	75	75	76	72	100	84	100	100	95	84	93	72	71
XP_006604817_K_Gm	73	70	71	73	71	67	67	70	73	72	73	71	67	71	65	65	73	70	73	73	67	67	71	71	70	71	67	67	70	73	73	71	76	75	75	76	76	75	76	71	95	84	95	95	100	84	98	72	70
XP_006606527_K_Gm	72	71	70	72	70	66	66	69	72	71	72	71	66	70	67	66	72	69	72	72	67	67	70	70	69	70	67	67	70	72	72	70	75	74	74	75	75	75	75	72	83	100	83	84	84	100	82	71	70
XP_014627431_K_Gm	71	68	69	72	69	66	65	68	71	70	72	69	66	68	65	65	72	68	72	72	65	66	69	69	68	69	66	66	68	71	71	69	74	73	73	74	74	74	74	69	93	82	93	93	98	82	100	70	68
XP_021993755_K_Ha	72	67	70	72	71	65	65	70	72	72	72	71	65	70	65	65	72	69	72	72	65	65	71	71	69	70	65	65	69	72	72	70	74	73	73	73	70	70	74	70	71	71	71	72	72	71	70	100	88
XP_022009044_K_Ha	70	66	68	70	69	65	65	69	70	70	70	69	64	68	63	63	70	67	70	70	64	64	69	69	68	68	65	65	68	70	70	68	72	70	70	71	69	69	72	69	70	70	70	71	70	70	68	88	100
XP_022009045_K_Ha	70	66	68	70	69	65	65	68	70	70	70	69	64	68	63	63	70	67	70	70	64	64	69	69	68	68	65	65	68	70	70	68	72	70	70	71	69	68	72	69	70	70	70	71	70	70	68	88	100
XP_012089029_K_Jc	76	71	74	76	75	70	70	73	76	76	76	74	69	74	69	69	76	73	76	76	69	69	75	75	73	74	69	70	73	75	75	74	80	78	78	78	77	76	80	74	78	76	78	79	78	76	76	74	73
XP_022893607_K_Oe	74	71	73	76	73	70	69	72	75	74	76	73	70	73	67	67	76	72	76	76	70	70	74	73	72	73	70	70	72	76	76	73	78	75	75	76	75	75	78	71	74	74	75	75	74	73	72	76	75
XP_022895969_K_Oe	72	70	71	72	71	68	67	70	72	72	72	70	68	70	64	64	72	70	72	73	68	68	71	71	70	70	67	67	70	72	73	70	76	73	73	73	73	72	76	71	72	72	72	73	72	72	70	75	73
XP_022895970_K_Oe	72	70	71	72	71	68	67	70	72	72	72	70	68	70	64	64	72	70	72	73	68	68	71	71	70	70	67	67	70	72	73	70	76	72	72	73	73	72	76	71	72	72	72	73	72	72	70	75	72
XP_022895971_K_Oe	72	69	71	73	71	68	67	71	73	72	73	71	68	71	64	64	73	70	73	73	68	68	71	71	70	71	68	68	70	73	73	71	76	73	73	73	74	73	76	72	72	72	72	73	72	72	70	76	74
ABF99749_K_Os	65	62	64	65	64	60	61	64	65	65	65	64	60	64	58	58	65	63	65	65	60	60	64	64	64	64	60	61	64	65	65	64	66	65	66	65	64	64	66	64	64	66	64	65	64	66	64	66	66
Os03g0835600_K_Os	65	63	65	65	64	60	61	65	65	65	65	64	60	65	58	58	65	64	65	65	60	60	64	64	64	64	61	61	64	66	66	64	67	66	66	66	64	65	67	64	65	65	65	66	65	65	63	66	67
XP_015629756_K_Os	65	63	65	65	64	60	61	65	65	65	65	64	60	65	58	58	65	64	65	65	60	60	64	64	64	64	61	61	64	65	66	64	67	66	66	66	64	64	67	64	65	65	65	66	65	65	63	66	67
AFZ62126_K_Vf	76	73	75	76	75	71	71	74	76	76	76	75	70	74	70	70	76	74	76	76	70	70	75	75	74	75	71	71	74	76	76	75	80	78	78	79	77	77	80	74	76	76	77	77	77	76	76	75	74
AQK61747_K_Zm	68	64	66	68	67	63	63	66	68	68	68	66	63	66	59	60	68	64	68	68	63	63	67	67	66	66	62	62	65	68	68	66	68	67	67	67	65	66	68	68	66	66	66	66	65	66	65	68	68
AQK61749_K_Zm	62	58	61	63	62	58	59	61	62	62	63	62	58	62	59	59	62	60	62	62	58	58	61	62	61	61	58	58	60	62	63	61	64	62	62	62	61	60	64	62	61	61	62	62	61	60	61	63	64
AQK61753_K_Zm	64	59	62	65	63	59	59	61	64	64	65	63	58	62	59	59	65	60	64	65	58	58	63	63	62	63	59	59	61	65	65	63	64	63	64	63	62	62	64	65	62	62	62	62	61	62	61	65	66
AQL04248_K_Zm	54	53	54	54	54	50	50	54	54	54	54	53	50	54	52	52	54	53	54	54	50	50	54	54	54	53	50	50	53	54	54	53	55	55	55	55	52	52	55	52	54	54	54	55	53	54	56	55	54
AQL04250_K_Zm	54	53	54	54	54	50	50	54	54	54	54	53	50	54	54	54	54	53	54	54	50	50	54	54	54	53	50	50	53	54	54	53	56	55	55	55	52	52	56	52	54	54	54	55	54	54	56	55	54
AQL04251_K_Zm	54	53	53	54	54	50	50	54	54	53	54	53	50	54	54	54	54	52	54	54	50	50	54	54	53	53	50	50	53	54	54	53	55	55	55	54	52	52	55	52	54	54	54	54	53	54	55	55	54
NP_001152073_K_Zm	65	62	64	65	64	60	60	64	65	65	65	64	60	65	59	59	65	63	65	65	60	60	64	64	64	64	60	60	64	65	65	64	67	65	65	65	63	63	67	65	64	64	65	65	64	63	61	65	65
ONM11177_K_Zm	65	62	64	65	64	60	60	64	65	65	65	65	60	65	60	60	65	63	65	65	60	60	64	64	64	64	60	60	64	65	65	64	67	65	65	65	64	64	67	65	64	64	65	65	65	63	61	65	65
ONM11178_K_Zm	66	62	65	65	65	60	61	65	65	65	65	65	60	65	60	60	65	64	65	65	60	60	65	65	64	64	60	60	64	65	65	64	68	65	65	65	64	64	68	66	65	64	65	66	65	64	62	65	66
ONM11179_K_Zm	68	64	67	68	67	63	63	66	68	68	68	67	63	67	60	60	68	65	68	68	63	63	67	67	66	66	62	62	65	68	68	66	69	67	67	67	66	66	68	68	66	66	66	66	66	66	66	68	69
ONM11181_K_Zm	64	60	63	64	63	59	59	63	63	64	64	63	58	63	60	60	64	62	64	64	59	59	63	63	63	63	59	59	62	64	64	63	66	64	64	64	62	62	66	64	63	62	63	64	63	62	60	64	64
[truncated: 21 more columns]
