# Supplementary material for: Functional and Structural Diversity of Acyl-coA Binding Proteins in Oil Crops
Source: Front Genet. 2018 May 22;9:182. doi: 10.3389/fgene.2018.00182 (PMC5972291; doi:10.3389/fgene.2018.00182)
Supplement: Supplementary Table 3 — Domain location in oil crops ACBP. [file Table_3.XLSX]

## Sheet: Sheet1
Supplementary table 3. Domain location in oil crops ACBPs.
ACBPs	From	To	Short name	Accession	Superfamily
AT1G31812_S_At	4	84	ACBP	pfam00887	cl00221
BnaA05g36060D_S_Bn	4	84	ACBP	pfam00887	cl00221
BnaA08g07670D_S_Bn	4	81	ACBP	pfam00887	cl00221
BnaA09g24910D_S_Bn	16	85	ACBP	pfam00887	cl00221
BnaAnng25690D_S_Bn	6	84	ACBP	pfam00887	cl00221
BnaCnng15340D_S_Bn	4	84	ACBP	pfam00887	cl00221
XP_022569877_S_Bn	14	83	ACBP	pfam00887	cl00221
XP_013583838_S_Bo	4	83	ACBP	pfam00887	cl00221
XP_013584027_S_Bo	4	84	ACBP	pfam00887	cl00221
XP_013614488_S_Bo	4	81	ACBP	pfam00887	cl00221
XP_009108102_S_Br	4	81	ACBP	pfam00887	cl00221
XP_009114963_S_Br	6	84	ACBP	pfam00887	cl00221
XP_009145229_S_Br	4	84	ACBP	pfam00887	cl00221
XP_016719676_S_Gh	5	83	ACBP	pfam00887	cl00221
XP_016755542_S_Gh	4	84	ACBP	pfam00887	cl00221
AJQ20789_S_Ha	4	84	ACBP	pfam00887	cl00221
XP_022021546_S_Ha	4	84	ACBP	pfam00887	cl00221
ABE72959_S_Jc	4	80	ACBP	pfam00887	cl00221
AJE63430_S_Jc	4	80	ACBP	pfam00887	cl00221
XP_022881340_S_Oe	13	92	ACBP	pfam00887	cl00221
XP_022881341_S_Oe	4	84	ACBP	pfam00887	cl00221
Os03g0576600_S_Os	4	84	ACBP	pfam00887	cl00221
Os06g0115300_S_Os	16	84	ACBP	pfam00887	cl00221
Os08g0162800_S_Os	4	81	ACBP	pfam00887	cl00221
XP_015629568_S_Os	4	84	ACBP	pfam00887	cl00221
AFZ62125_S_Vf	4	81	ACBP	pfam00887	cl00221
ACG32404_S_Zm	4	84	ACBP	pfam00887	cl00221
ACG46576_S_Zm	4	84	ACBP	pfam00887	cl00221
AQK41346_S_Zm	4	101	ACBP	pfam00887	cl00221
AT4G27780_A_At	105	190	ACBP	pfam00887	cl00221
	241	329	Ank_2	pfam12796	cl26073
AT5G53470_A_At	113	180	ACBP	pfam00887	cl00221
	226	314	Ank_2	pfam12796	cl26073
BnaA02g10270D_A_Bn	112	179	ACBP	pfam00887	cl00221
	230	318	Ank_2	pfam12796	cl26073
BnaC01g20440D_A_Bn	90	175	ACBP	pfam00887	cl00221
	226	314	Ank_2	pfam12796	cl26073
BnaC02g44810D_A_Bn	109	176	ACBP	pfam00887	cl00221
	227	315	Ank_2	pfam12796	cl26073
XP_013671647_A_Bn	102	187	ACBP	pfam00887	cl00221
	238	326	Ank_2	pfam12796	cl26073
XP_013686574_A_Bn	111	178	ACBP	pfam00887	cl00221
	229	317	Ank_2	pfam12796	cl26073
XP_013700119_A_Bn	103	188	ACBP	pfam00887	cl00221
	239	327	Ank_2	pfam12796	cl26073
XP_013738044_A_Bn	103	188	ACBP	pfam00887	cl00221
	239	327	Ank_2	pfam12796	cl26073
XP_013601590_A_Bo	102	187	ACBP	pfam00887	cl00221
	238	326	Ank_2	pfam12796	cl26073
XP_013620898_A_Bo	110	177	ACBP	pfam00887	cl00221
	228	316	Ank_2	pfam12796	cl26073
XP_009127165_A_Br	111	178	ACBP	pfam00887	cl00221
	229	317	Ank_2	pfam12796	cl26073
XP_009143973_A_Br	102	187	ACBP	pfam00887	cl00221
	238	326	Ank_2	pfam12796	cl26073
XP_016670800_A_Gh	137	204	ACBP	pfam00887	cl00221
	255	343	Ank_2	pfam12796	cl26073
XP_016717349_A_Gh	137	204	ACBP	pfam00887	cl00221
	255	343	Ank_2	pfam12796	cl26073
KRH53542_A_Gm	122	189	ACBP	pfam00887	cl00221
	241	329	Ank_2	pfam12796	cl26073
KRH64393_A_Gm	114	181	ACBP	pfam00887	cl00221
	233	321	Ank_2	pfam12796	cl26073
XP_021977528_A_Ha	109	194	ACBP	pfam00887	cl00221
	232	285	Ank_5	pfam13857	cl26072
XP_022012478_A_Ha	122	186	ACBP	pfam00887	cl00221
	237	325	Ank_2	pfam12796	cl26073
KDP35833_A_Jc	134	201	ACBP	pfam00887	cl00221
	253	341	Ank_2	pfam12796	cl26073
EAY96087_A_Os	114	172	ACBP	pfam00887	cl00221
	221	313	Ank_2	pfam12796	cl26073
XP_022875290_A_Oe	126	190	ACBP	pfam00887	cl00221
	243	331	Ank_2	pfam12796	cl26073
XP_022875298_A_Oe	126	190	ACBP	pfam00887	cl00221
	238	298	Ank_2	pfam12796	cl26073
Os04g0681900_A_Os	116	174	ACBP	pfam00887	cl00221
	223	315	Ank_2	pfam12796	cl26073
ACG24390_A_Zm	104	169	ACBP	pfam00887	cl00221
	217	309	Ank_2	pfam12796	cl26073
ACG32907_A_Zm	101	166	ACBP	pfam00887	cl00221
	214	306	Ank_2	pfam12796	cl26073
ADT92195_A_Zm	87	113	ACBP superfamily	cl00221	-
	161	253	Ank_2	pfam12796	cl26073
AQK47322_A_Zm	102	167	ACBP	pfam00887	cl00221
	154	246	Ank_2	pfam12796	cl26073
XP_008667962_A_Zm	102	167	ACBP	pfam00887	cl00221
	215	307	Ank_2	pfam12796	cl26073
AT4G24230_L_At	232	314	ACBP	pfam00887	cl00221
BnaA01g13710D_L_Bn	246	328	ACBP	pfam00887	cl00221
BnaA03g46540D_L_Bn	241	323	ACBP	pfam00887	cl00221
BnaA03g48810D_L_Bn	83	168	ACBP	pfam00887	cl00221
XP_013644236_L_Bn	240	322	ACBP	pfam00887	cl00221
XP_013644237_L_Bn	240	322	ACBP	pfam00887	cl00221
XP_013644238_L_Bn	240	322	ACBP	pfam00887	cl00221
XP_013671521_L_Bn	252	331	ACBP	pfam00887	cl00221
XP_013671522_L_Bn	252	331	ACBP	pfam00887	cl00221
XP_013671523_L_Bn	252	331	ACBP	pfam00887	cl00221
XP_013738022_L_Bn	241	323	ACBP	pfam00887	cl00221
XP_013738023_L_Bn	241	323	ACBP	pfam00887	cl00221
XP_013738024_L_Bn	241	323	ACBP	pfam00887	cl00221
XP_013738025_L_Bn	241	323	ACBP	pfam00887	cl00221
XP_013739038_L_Bn	247	329	ACBP	pfam00887	cl00221
XP_013739042_L_Bn	247	329	ACBP	pfam00887	cl00221
XP_013741591_L_Bn	83	168	ACBP	pfam00887	cl00221
XP_013595135_L_Bo	38	109	ACBP	pfam00887	cl00221
XP_013598633_L_Bo	240	322	ACBP	pfam00887	cl00221
XP_013598634_L_Bo	240	322	ACBP	pfam00887	cl00221
XP_013598636_L_Bo	240	322	ACBP	pfam00887	cl00221
XP_013601844_L_Bo	258	337	ACBP	pfam00887	cl00221
XP_013601898_L_Bo	258	337	ACBP	pfam00887	cl00221
XP_013601960_L_Bo	258	337	ACBP	pfam00887	cl00221
XP_013620900_L_Bo	1	34	ACBP	pfam00887	cl00221
XP_009137429_L_Br	241	323	ACBP	pfam00887	cl00221
XP_009137430_L_Br	241	323	ACBP	pfam00887	cl00221
XP_009137432_L_Br	241	323	ACBP	pfam00887	cl00221
XP_009137819_L_Br	246	328	ACBP	pfam00887	cl00221
XP_009137826_L_Br	246	328	ACBP	pfam00887	cl00221
XP_018513251_L_Br	241	323	ACBP	pfam00887	cl00221
XP_018513258_L_Br	83	168	ACBP	pfam00887	cl00221
XP_018513259_L_Br	83	168	ACBP	pfam00887	cl00221
XP_016681245_L_Gh	151	236	ACBP	pfam00887	cl00221
XP_016681248_L_Gh	110	195	ACBP	pfam00887	cl00221
XP_016697284_L_Gh	151	236	ACBP	pfam00887	cl00221
XP_016697285_L_Gh	151	236	ACBP	pfam00887	cl00221
XP_016697287_L_Gh	110	195	ACBP	pfam00887	cl00221
XP_016705060_L_Gh	151	209	ACBP	pfam00887	cl00221
XP_016717761_L_Gh	196	277	ACBP	pfam00887	cl00221
XP_016717762_L_Gh	196	249	ACBP	pfam00887	cl00221
XP_016717763_L_Gh	196	250	ACBP	pfam00887	cl00221
XP_016717764_L_Gh	196	249	ACBP	pfam00887	cl00221
XP_016730278_L_Gh	145	203	ACBP	pfam00887	cl00221
XP_016732243_L_Gh	194	275	ACBP	pfam00887	cl00221
XP_003517332_L_Gm	193	274	ACBP	pfam00887	cl00221
XP_003550311_L_Gm	258	341	ACBP	pfam00887	cl00221
XP_021983463_L_Ha	158	240	ACBP	pfam00887	cl00221
XP_021998495_L_Ha	270	355	ACBP	pfam00887	cl00221
XP_022011286_L_Ha	275	360	ACBP	pfam00887	cl00221
XP_012068250_L_Jc	236	321	ACBP	pfam00887	cl00221
XP_012079368_L_Jc	172	258	ACBP	pfam00887	cl00221
XP_022844505_L_Oe	121	185	ACBP	pfam00887	cl00221
Os03g14000_L_O_Os	416	502	ACBP	pfam00887	cl00221
AFZ62129_L_Vf	223	308	ACBP	pfam00887	cl00221
AQK69810_L_Zm	165	234	ACBP	pfam00887	cl00221
ONL95884_L_Zm	35	101	ACBP	pfam00887	cl00221
ONL95885_L_Zm	413	479	ACBP	pfam00887	cl00221
AT3G05420_K_At	14	99	ACBP	pfam00887	cl00221
	183	224	Kelch_1	pfam01344	cl02701
	243	295	Kelch_6	pfam13964	cl02701
	304	354	Kelch_3	pfam13415	cl02701
	356	405	Kelch_3	pfam13415	cl02701
	394	431	Kelch_5	pfam13854	cl02701
	551	640	SMC_N superfamily	cl25732	-
AT5G27630_K_At	15	103	ACBP	pfam00887	cl00221
	182	220	Kelch_5	pfam13854	cl02701
	305	355	Kelch_3	pfam13415	cl02701
	357	406	Kelch_3	pfam13415	cl02701
	395	432	Kelch_5	pfam13854	cl02701
	523	631	Spc7 superfamily	cl25508	-
AIS76194_K_Bn	14	99	ACBP	pfam00887	cl00221
	183	224	Kelch_1	pfam01344	cl02701
	242	294	Kelch_6	pfam13964	cl02701
	303	353	Kelch_3	pfam13415	cl02701
	355	402	Kelch_3	pfam13415	cl02701
	393	430	Kelch_5	pfam13854	cl02701
	562	645	ATG16 superfamily	cl25514	-
AIS76195_K_Bn	14	99	ACBP	pfam00887	cl00221
	183	224	Kelch_1	pfam01344	cl02701
	242	282	Kelch_2	pfam07646	cl02701
	303	353	Kelch_3	pfam13415	cl02701
	355	404	Kelch_3	pfam13415	cl02701
	393	430	Kelch_5	pfam13854	cl02701
	525	637	Golgin_A5 superfamily	cl25511	-
AIS76196_K_Bn	14	99	ACBP	pfam00887	cl00221
	183	224	Kelch_1	pfam01344	cl02701
	242	282	Kelch_2	pfam07646	cl02701
	303	353	Kelch_3	pfam13415	cl02701
	355	404	Kelch_3	pfam13415	cl02701
	393	430	Kelch_5	pfam13854	cl02701
	510	639	CENP-F_leu_zip superfamily	cl25924	-
AIS76197_K_Bn	12	98	ACBP	pfam00887	cl00221
	180	218	Kelch_5	pfam13854	cl02701
	243	285	Kelch_2	pfam07646	cl02701
	303	353	Kelch_3	pfam13415	cl02701
	355	404	Kelch_3	pfam13415	cl02701
	535	620	FPP superfamily	cl26552	-
AIS76198_K_Bn	12	98	ACBP	pfam00887	cl00221
	180	218	Kelch_5	pfam13854	cl02701
	303	353	Kelch_3	pfam13415	cl02701
	355	404	Kelch_3	pfam13415	cl02701
	542	620	DUF724 superfamily	cl25941	-
AIS76199_K_Bn	14	99	ACBP	pfam00887	cl00221
	183	224	Kelch_1	pfam01344	cl02701
	242	282	Kelch_2	pfam07646	cl02701
	303	353	Kelch_3	pfam13415	cl02701
	355	402	Kelch_3	pfam13415	cl02701
	393	430	Kelch_5	pfam13854	cl02701
	525	641	Golgin_A5 superfamily	cl25511	-
AIS76200_K_Bn	14	99	ACBP	pfam00887	cl00221
	184	225	Kelch_1	pfam01344	cl02701
	243	283	Kelch_2	pfam07646	cl02701
	304	354	Kelch_3	pfam13415	cl02701
	356	405	Kelch_3	pfam13415	cl02701
	394	431	Kelch_5	pfam13854	cl02701
	526	638	Golgin_A5 superfamily	cl25511	-
AIS76201_K_Bn	14	99	ACBP	pfam00887	cl00221
	183	224	Kelch_1	pfam01344	cl02701
	242	282	Kelch_2	pfam07646	cl02701
	303	353	Kelch_3	pfam13415	cl02701
	355	404	Kelch_3	pfam13415	cl02701
	393	430	Kelch_5	pfam13854	cl02701
	510	639	CENP-F_leu_zip superfamily	cl25924	-
BnaA05g31780D_K_Bn	14	99	ACBP	pfam00887	cl00221
	183	224	Kelch_1	pfam01344	cl02701
	242	282	Kelch_2	pfam07646	cl02701
	303	353	Kelch_3	pfam13415	cl02701
	355	404	Kelch_3	pfam13415	cl02701
	393	430	Kelch_5	pfam13854	cl02701
	525	637	Golgin_A5 superfamily	cl25511	-
BnaAnng02620D_K_Bn	14	99	ACBP	pfam00887	cl00221
	184	225	Kelch_1	pfam01344	cl02701
	243	283	Kelch_2	pfam07646	cl02701
	304	354	Kelch_3	pfam13415	cl02701
	356	405	Kelch_3	pfam13415	cl02701
	394	431	Kelch_5	pfam13854	cl02701
	545	645	IncA	pfam04156	cl25897
BnaC02g39790D_K_Bn	15	101	ACBP	pfam00887	cl00221
	183	221	Kelch_5	pfam13854	cl02701
	246	288	Kelch_2	pfam07646	cl02701
	306	356	Kelch_3	pfam13415	cl02701
	358	407	Kelch_3	pfam13415	cl02701
	538	623	FPP superfamily	cl26552	-
BnaC03g34240D_K_Bn	14	99	ACBP	pfam00887	cl00221
	183	224	Kelch_1	pfam01344	cl02701
	242	294	Kelch_6	pfam13964	cl02701
	303	353	Kelch_3	pfam13415	cl02701
	357	404	Kelch_3	pfam13415	cl02701
	393	430	Kelch_5	pfam13854	cl02701
	513	640	CENP-F_leu_zip superfamily	cl25924	-
XP_013732400_K_Bn	16	101	ACBP	pfam00887	cl00221
	186	227	Kelch_1	pfam01344	cl02701
XP_013732401_K_Bn	16	101	ACBP	pfam00887	cl00221
	185	226	Kelch_1	pfam01344	cl02701
XP_013750722_K_Bn	14	99	ACBP	pfam00887	cl00221
	183	224	Kelch_1	pfam01344	cl02701
	242	282	Kelch_2	pfam07646	cl02701
	303	353	Kelch_3	pfam13415	cl02701
	355	404	Kelch_3	pfam13415	cl02701
	393	430	Kelch_5	pfam13854	cl02701
	525	637	Golgin_A5 superfamily	cl25511	-
XP_022571986_K_Bn	14	99	ACBP	pfam00887	cl00221
	183	224	Kelch_1	pfam01344	cl02701
	242	282	Kelch_2	pfam07646	cl02701
	303	353	Kelch_3	pfam13415	cl02701
	355	404	Kelch_3	pfam13415	cl02701
	393	430	Kelch_5	pfam13854	cl02701
	522	641	Golgin_A5 superfamily	cl25511	-
XP_013587432_K_Bo	14	99	ACBP	pfam00887	cl00221
	184	225	Kelch_1	pfam01344	cl02701
	243	283	Kelch_2	pfam07646	cl02701
	304	354	Kelch_3	pfam13415	cl02701
	356	405	Kelch_3	pfam13415	cl02701
	394	431	Kelch_5	pfam13854	cl02701
	526	638	Golgin_A5 superfamily	cl25511	-
XP_013587433_K_Bo	14	99	ACBP	pfam00887	cl00221
	183	224	Kelch_1	pfam01344	cl02701
	242	282	Kelch_2	pfam07646	cl02701
	303	353	Kelch_3	pfam13415	cl02701
	355	404	Kelch_3	pfam13415	cl02701
	393	430	Kelch_5	pfam13854	cl02701
	525	637	Golgin_A5 superfamily	cl25511	-
XP_013616076_K_Bo	15	101	ACBP	pfam00887	cl00221
	184	222	Kelch_5	pfam13854	cl02701
	247	289	Kelch_2	pfam07646	cl02701
	307	357	Kelch_3	pfam13415	cl02701
	359	408	Kelch_3	pfam13415	cl02701
	539	624	FPP superfamily	cl26552	-
XP_013616077_K_Bo	15	101	ACBP	pfam00887	cl00221
	183	221	Kelch_5	pfam13854	cl02701
	246	288	Kelch_2	pfam07646	cl02701
	306	356	Kelch_3	pfam13415	cl02701
	358	407	Kelch_3	pfam13415	cl02701
	538	623	FPP superfamily	cl26552	-
XP_013626105_K_Bo	14	99	ACBP	pfam00887	cl00221
	184	225	Kelch_1	pfam01344	cl02701
	243	283	Kelch_2	pfam07646	cl02701
	304	354	Kelch_3	pfam13415	cl02701
	356	405	Kelch_3	pfam13415	cl02701
	394	431	Kelch_5	pfam13854	cl02701
	511	640	CENP-F_leu_zip superfamily	cl25924	-
XP_013626168_K_Bo	14	99	ACBP	pfam00887	cl00221
	183	224	Kelch_1	pfam01344	cl02701
	242	282	Kelch_2	pfam07646	cl02701
	303	353	Kelch_3	pfam13415	cl02701
	355	404	Kelch_3	pfam13415	cl02701
	393	430	Kelch_5	pfam13854	cl02701
	510	639	CENP-F_leu_zip superfamily	cl25924	-
XP_013629513_K_Bo	14	99	ACBP	pfam00887	cl00221
	183	224	Kelch_1	pfam01344	cl02701
	242	282	Kelch_2	pfam07646	cl02701
	303	353	Kelch_3	pfam13415	cl02701
	355	400	Kelch_3	pfam13415	cl02701
	393	430	Kelch_5	pfam13854	cl02701
	525	641	Golgin_A5 superfamily	cl25511	-
XP_009124023_K_Br	14	99	ACBP	pfam00887	cl00221
	183	224	Kelch_1	pfam01344	cl02701
	242	294	Kelch_6	pfam13964	cl02701
	303	353	Kelch_3	pfam13415	cl02701
	355	404	Kelch_3	pfam13415	cl02701
	393	430	Kelch_5	pfam13854	cl02701
	544	644	IncA	pfam04156	cl25897
XP_009129871_K_Br	12	98	ACBP	pfam00887	cl00221
	181	219	Kelch_5	pfam13854	cl02701
	244	286	Kelch_2	pfam07646	cl02701
	304	354	Kelch_3	pfam13415	cl02701
	359	405	Kelch_3	pfam13415	cl02701
	396	440	Kelch_4	pfam13418	cl02701
	543	621	DUF724 superfamily	cl25941	-
XP_009129872_K_Br	12	98	ACBP	pfam00887	cl00221
	180	218	Kelch_5	pfam13854	cl02701
	243	285	Kelch_2	pfam07646	cl02701
	303	353	Kelch_3	pfam13415	cl02701
	358	404	Kelch_3	pfam13415	cl02701
	395	439	Kelch_4	pfam13418	cl02701
	542	620	DUF724 superfamily	cl25941	-
XP_009134825_K_Br	14	99	ACBP	pfam00887	cl00221
	183	224	Kelch_1	pfam01344	cl02701
	242	282	Kelch_2	pfam07646	cl02701
	303	353	Kelch_3	pfam13415	cl02701
	355	404	Kelch_3	pfam13415	cl02701
	393	430	Kelch_5	pfam13854	cl02701
	522	641	Golgin_A5 superfamily	cl25511	-
XP_009147241_K_Br	14	99	ACBP	pfam00887	cl00221
	184	225	Kelch_1	pfam01344	cl02701
	244	284	Kelch_2	pfam07646	cl02701
	305	355	Kelch_3	pfam13415	cl02701
	357	406	Kelch_3	pfam13415	cl02701
	395	432	Kelch_5	pfam13854	cl02701
	527	639	Golgin_A5 superfamily	cl25511	-
XP_009147243_K_Br	14	99	ACBP	pfam00887	cl00221
	183	224	Kelch_1	pfam01344	cl02701
	243	283	Kelch_2	pfam07646	cl02701
	304	354	Kelch_3	pfam13415	cl02701
	356	405	Kelch_3	pfam13415	cl02701
	394	431	Kelch_5	pfam13854	cl02701
	526	638	Golgin_A5 superfamily	cl25511	-
XP_018511494_K_Br	14	99	ACBP	pfam00887	cl00221
	184	225	Kelch_1	pfam01344	cl02701
	243	295	Kelch_6	pfam13964	cl02701
	304	354	Kelch_3	pfam13415	cl02701
	356	405	Kelch_3	pfam13415	cl02701
	394	431	Kelch_5	pfam13854	cl02701
	545	645	IncA	pfam04156	cl25897
XP_016667369_K_Gh	15	101	ACBP	pfam00887	cl00221
	185	226	Kelch_1	pfam01344	cl02701
	245	288	Kelch_2	pfam07646	cl02701
	306	356	Kelch_3	pfam13415	cl02701
	358	405	Kelch_3	pfam13415	cl02701
	396	433	Kelch_5	pfam13854	cl02701
	528	652	MscS_porin superfamily	cl25507	-
XP_016667870_K_Gh	12	98	ACBP	pfam00887	cl00221
	192	232	Kelch_1	pfam01344	cl02701
	312	362	Kelch_3	pfam13415	cl02701
	364	411	Kelch_3	pfam13415	cl02701
	402	439	Kelch_5	pfam13854	cl02701
	536	649	Golgin_A5 superfamily	cl25511	-
XP_016667871_K_Gh	12	98	ACBP	pfam00887	cl00221
	184	224	Kelch_1	pfam01344	cl02701
	304	354	Kelch_3	pfam13415	cl02701
	356	403	Kelch_3	pfam13415	cl02701
	394	431	Kelch_5	pfam13854	cl02701
	528	641	Golgin_A5 superfamily	cl25511	-
XP_016673711_K_Gh	12	98	ACBP	pfam00887	cl00221
	184	224	Kelch_1	pfam01344	cl02701
	304	354	Kelch_3	pfam13415	cl02701
	356	403	Kelch_3	pfam13415	cl02701
	394	431	Kelch_5	pfam13854	cl02701
	500	649	SMC_N superfamily	cl25732	-
XP_016674154_K_Gh	15	101	ACBP	pfam00887	cl00221
	186	227	Kelch_1	pfam01344	cl02701
	307	357	Kelch_3	pfam13415	cl02701
	359	406	Kelch_3	pfam13415	cl02701
	397	434	Kelch_5	pfam13854	cl02701
	518	656	DUF4670 superfamily	cl25548	-
XP_016705441_K_Gh	15	101	ACBP	pfam00887	cl00221
	186	227	Kelch_1	pfam01344	cl02701
	307	357	Kelch_3	pfam13415	cl02701
	359	406	Kelch_3	pfam13415	cl02701
	397	434	Kelch_5	pfam13854	cl02701
	562	656	DUF4670 superfamily	cl25548	-
XP_016713834_K_Gh	15	101	ACBP	pfam00887	cl00221
	185	226	Kelch_1	pfam01344	cl02701
	306	356	Kelch_3	pfam13415	cl02701
	358	405	Kelch_3	pfam13415	cl02701
	396	433	Kelch_5	pfam13854	cl02701
	498	647	SMC_N superfamily	cl25732	-
XP_016718194_K_Gh	38	101	ACBP	pfam00887	cl00221
	167	210	Kelch_1	pfam01344	cl02701
	284	334	Kelch_3	pfam13415	cl02701
	336	385	Kelch_3	pfam13415	cl02701
	374	412	Kelch_5	pfam13854	cl02701
	515	588	SOGA superfamily	cl12901	-
XP_003521699_K_Gm	14	98	ACBP	pfam00887	cl00221
	183	224	Kelch_1	pfam01344	cl02701
	238	281	Kelch_2	pfam07646	cl02701
	299	349	Kelch_3	pfam13415	cl02701
	351	398	Kelch_3	pfam13415	cl02701
	389	426	Kelch_5	pfam13854	cl02701
	530	631	IncA	pfam04156	cl25897
XP_003556514_K_Gm	12	94	ACBP	pfam00887	cl00221
	179	220	Kelch_1	pfam01344	cl02701
	297	347	Kelch_3	pfam13415	cl02701
	349	396	Kelch_3	pfam13415	cl02701
	387	424	Kelch_5	pfam13854	cl02701
	498	564	ssDNA-exonuc_C superfamily	cl11538	-
	560	637	Lebercilin superfamily	cl25726	-
XP_006577229_K_Gm	14	98	ACBP	pfam00887	cl00221
	182	223	Kelch_1	pfam01344	cl02701
	237	280	Kelch_2	pfam07646	cl02701
	298	348	Kelch_3	pfam13415	cl02701
	350	397	Kelch_3	pfam13415	cl02701
	388	425	Kelch_5	pfam13854	cl02701
	529	630	IncA	pfam04156	cl25897
XP_006577230_K_Gm	14	98	ACBP	pfam00887	cl00221
	183	224	Kelch_1	pfam01344	cl02701
	238	281	Kelch_2	pfam07646	cl02701
	299	349	Kelch_3	pfam13415	cl02701
	351	398	Kelch_3	pfam13415	cl02701
	389	426	Kelch_5	pfam13854	cl02701
	521	622	IncA	pfam04156	cl25897
XP_006604817_K_Gm	12	96	ACBP	pfam00887	cl00221
	183	224	Kelch_1	pfam01344	cl02701
	299	349	Kelch_3	pfam13415	cl02701
	351	398	Kelch_3	pfam13415	cl02701
	389	426	Kelch_5	pfam13854	cl02701
	520	626	Rab5-bind superfamily	cl25505	-
XP_006606527_K_Gm	12	94	ACBP	pfam00887	cl00221
	179	220	Kelch_1	pfam01344	cl02701
	297	347	Kelch_3	pfam13415	cl02701
	349	396	Kelch_3	pfam13415	cl02701
	387	424	Kelch_5	pfam13854	cl02701
	564	641	Lebercilin superfamily	cl25726	-
XP_014627431_K_Gm	12	96	ACBP	pfam00887	cl00221
	183	224	Kelch_1	pfam01344	cl02701
	299	349	Kelch_3	pfam13415	cl02701
	351	398	Kelch_3	pfam13415	cl02701
	389	426	Kelch_5	pfam13854	cl02701
XP_021993755_K_Ha	34	100	ACBP	pfam00887	cl00221
	180	218	Kelch_5	pfam13854	cl02701
	299	349	Kelch_3	pfam13415	cl02701
	351	398	Kelch_3	pfam13415	cl02701
	389	426	Kelch_5	pfam13854	cl02701
	545	644	ATG16 superfamily	cl25514	-
XP_022009044_K_Ha	14	96	ACBP	pfam00887	cl00221
	178	219	Kelch_1	pfam01344	cl02701
	295	345	Kelch_3	pfam13415	cl02701
	347	396	Kelch_3	pfam13415	cl02701
	385	422	Kelch_5	pfam13854	cl02701
	538	640	ATG16 superfamily	cl25514	-
XP_022009045_K_Ha	14	96	ACBP	pfam00887	cl00221
	178	219	Kelch_1	pfam01344	cl02701
	295	345	Kelch_3	pfam13415	cl02701
	347	396	Kelch_3	pfam13415	cl02701
	385	422	Kelch_5	pfam13854	cl02701
	538	640	ATG16 superfamily	cl25514	-
XP_012089029_K_Jc	36	99	ACBP	pfam00887	cl00221
	182	220	Kelch_5	pfam13854	cl02701
	244	287	Kelch_2	pfam07646	cl02701
	305	355	Kelch_3	pfam13415	cl02701
	357	404	Kelch_3	pfam13415	cl02701
	395	432	Kelch_5	pfam13854	cl02701
	514	635	CENP-F_leu_zip superfamily	cl25924	-
XP_022893607_K_Oe	17	103	ACBP	pfam00887	cl00221
	189	229	Kelch_1	pfam01344	cl02701
	303	353	Kelch_3	pfam13415	cl02701
	355	402	Kelch_3	pfam13415	cl02701
	393	430	Kelch_5	pfam13854	cl02701
	541	649	DUF4670 superfamily	cl25548	-
XP_022895969_K_Oe	12	98	ACBP	pfam00887	cl00221
	179	220	Kelch_1	pfam01344	cl02701
	308	355	Kelch_3	pfam13415	cl02701
	357	406	Kelch_3	pfam13415	cl02701
	395	432	Kelch_5	pfam13854	cl02701
	490	646	SMC_N superfamily	cl25732	-
XP_022895970_K_Oe	12	98	ACBP	pfam00887	cl00221
	179	220	Kelch_1	pfam01344	cl02701
	297	344	Kelch_3	pfam13415	cl02701
	346	395	Kelch_3	pfam13415	cl02701
	384	421	Kelch_5	pfam13854	cl02701
	479	635	SMC_N superfamily	cl25732	-
XP_022895971_K_Oe	12	98	ACBP	pfam00887	cl00221
	179	220	Kelch_1	pfam01344	cl02701
	308	355	Kelch_3	pfam13415	cl02701
	357	406	Kelch_3	pfam13415	cl02701
	395	432	Kelch_5	pfam13854	cl02701
	504	594	SMC_N superfamily	cl25732	-
XP_015629756_K_Os	29	95	ACBP	pfam00887	cl00221
	182	223	Kelch_1	pfam01344	cl02701
	303	350	Kelch_3	pfam13415	cl02701
	354	401	Kelch_3	pfam13415	cl02701
	392	429	Kelch_5	pfam13854	cl02701
	480	576	TPR_MLP1_2 superfamily	cl25510	-
	539	638	SMC_N superfamily	cl25732	-
Os03g0835600_K_Os	29	95	ACBP	pfam00887	cl00221
	182	223	Kelch_1	pfam01344	cl02701
	303	350	Kelch_3	pfam13415	cl02701
	354	401	Kelch_3	pfam13415	cl02701
	392	429	Kelch_5	pfam13854	cl02701
	525	635	SMC_N superfamily	cl25732	-
ABF99749_K_Os	29	95	ACBP	pfam00887	cl00221
	182	223	Kelch_1	pfam01344	cl02701
	303	350	Kelch_3	pfam13415	cl02701
	354	401	Kelch_3	pfam13415	cl02701
	392	429	Kelch_5	pfam13854	cl02701
AFZ62126_K_Vf	33	99	ACBP	pfam00887	cl00221
	184	225	Kelch_1	pfam01344	cl02701
	244	296	Kelch_6	pfam13964	cl02701
	305	355	Kelch_3	pfam13415	cl02701
	357	404	Kelch_3	pfam13415	cl02701
	395	432	Kelch_5	pfam13854	cl02701
	546	648	IncA	pfam04156	cl25897
AQK61747_K_Zm	26	95	ACBP	pfam00887	cl00221
	181	222	Kelch_1	pfam01344	cl02701
	302	350	Kelch_3	pfam13415	cl02701
	354	399	Kelch_3	pfam13415	cl02701
	392	421	Kelch_5	pfam13854	cl02701
AQK61749_K_Zm	120	189	ACBP	pfam00887	cl00221
	275	316	Kelch_1	pfam01344	cl02701
	396	444	Kelch_3	pfam13415	cl02701
	448	493	Kelch_3	pfam13415	cl02701
	486	506	Kelch_5	pfam13854	cl02701
	635	765	Filament superfamily	cl25641	-
AQK61753_K_Zm	120	189	ACBP	pfam00887	cl00221
	275	316	Kelch_1	pfam01344	cl02701
	396	431	Kelch_3	pfam13415	cl02701
AQL04248_K_Zm	59	105	ACBP	pfam00887	cl00221
	192	233	Kelch_1	pfam01344	cl02701
	320	367	Kelch_3	pfam13415	cl02701
	371	418	Kelch_3	pfam13415	cl02701
	409	446	Kelch_5	pfam13854	cl02701
AQL04250_K_Zm	59	105	ACBP	pfam00887	cl00221
	192	233	Kelch_1	pfam01344	cl02701
	307	354	Kelch_3	pfam13415	cl02701
	358	405	Kelch_3	pfam13415	cl02701
	396	433	Kelch_5	pfam13854	cl02701
AQL04251_K_Zm	59	105	ACBP	pfam00887	cl00221
	192	233	Kelch_1	pfam01344	cl02701
	289	336	Kelch_3	pfam13415	cl02701
	340	387	Kelch_3	pfam13415	cl02701
	378	415	Kelch_5	pfam13854	cl02701
NP_001152073_K_Zm	37	95	ACBP	pfam00887	cl00221
	182	223	Kelch_1	pfam01344	cl02701
	303	351	Kelch_3	pfam13415	cl02701
	355	402	Kelch_3	pfam13415	cl02701
	393	430	Kelch_5	pfam13854	cl02701
	470	641	SMC_N superfamily	cl25732	-
ONM11177_K_Zm	37	95	ACBP	pfam00887	cl00221
	182	223	Kelch_1	pfam01344	cl02701
	242	285	Kelch_2	pfam07646	cl02701
	303	351	Kelch_3	pfam13415	cl02701
	355	402	Kelch_3	pfam13415	cl02701
	393	430	Kelch_5	pfam13854	cl02701
	494	656	PspA_IM30 superfamily	cl28015	-
ONM11178_K_Zm	37	95	ACBP	pfam00887	cl00221
	182	223	Kelch_1	pfam01344	cl02701
	242	285	Kelch_2	pfam07646	cl02701
	303	351	Kelch_3	pfam13415	cl02701
	355	402	Kelch_3	pfam13415	cl02701
	393	430	Kelch_5	pfam13854	cl02701
	470	641	SMC_N superfamily	cl25732	-
ONM11179_K_Zm	37	95	ACBP	pfam00887	cl00221
	182	223	Kelch_1	pfam01344	cl02701
	303	351	Kelch_3	pfam13415	cl02701
	355	402	Kelch_3	pfam13415	cl02701
	393	422	Kelch_5	pfam13854	cl02701
ONM11181_K_Zm	37	95	ACBP	pfam00887	cl00221
	182	223	Kelch_1	pfam01344	cl02701
	242	285	Kelch_2	pfam07646	cl02701
	303	351	Kelch_3	pfam13415	cl02701
	355	402	Kelch_3	pfam13415	cl02701
	507	669	PspA_IM30 superfamily	cl28015	-
