# Supplementary material for: Functional and Structural Diversity of Acyl-coA Binding Proteins in Oil Crops
Source: Front Genet. 2018 May 22;9:182. doi: 10.3389/fgene.2018.00182 (PMC5972291; doi:10.3389/fgene.2018.00182)
Supplement: Supplementary Table 4 — Amino acid sequence identity in oil crops ACBD. [file Table_4.XLSX]

## Sheet: Smalls'ACBD
Supplementary table 4: Amino acid sequence identity in small ACBDs
	AT1G31812_S_At	BnA05g36060D_S_Bn	BnA08g07670D_S_Bn	BnA09g24910D_S_Bn	BnAnng25690D_S_Bn	BnaCnng15340D_S_Bn	XP_022569877_S_Bn	XP_013583838_S_Bo	XP_013584027_S_Bo	XP_013614488_S_Bo	XP_009108102_S_Br	XP_009114963_S_Br	XP_009145229_S_Br	XP_016719676_S_Gh	XP_016755542_S_Gh	XP_022021546_S_Ha	ABE72959_S_Jc	AJE63430_S_Jc	XP_022881340_S_Oe	XP_022881341_S_Oe	Os03g0576600_S_Os	Os06g0115300_S_Os	Os08g0162800_S_Os	XP_015629568_S_Os	AFZ62125_S_Vf	ACG32404_S_Zm	ACG46576_S_Zm	AQK41346_S_Zm	AJQ20789_S_Ha
AT1G31812_S_At	100	86	85	81	83	86	80	82	86	81	85	84	85	59	80	81	74	77	78	78	75	75	70	75	76	75	75	74	79
BnA05g36060D_S_Bn	86	100	97	90	90	98	88	89	98	94	97	90	99	62	81	84	77	77	79	79	79	77	74	79	76	76	75	75	81
BnA08g07670D_S_Bn	85	97	100	91	91	95	91	90	95	96	100	91	96	61	79	82	75	75	78	78	78	76	73	78	74	76	74	74	79
BnA09g24910D_S_Bn	81	90	91	100	98	90	100	98	90	87	91	98	88	61	77	88	73	75	72	72	74	72	69	74	70	71	71	72	86
BnAnng25690D_S_Bn	83	90	91	98	100	90	98	97	90	87	91	100	88	58	78	86	75	77	76	76	74	72	70	74	74	74	74	76	83
BnaCnng15340D_S_Bn	86	98	95	90	90	100	88	89	100	91	95	90	96	61	81	81	75	78	79	79	78	77	73	78	77	76	75	75	79
XP_022569877_S_Bn	80	88	91	100	98	88	100	98	88	87	91	98	87	60	76	87	73	75	71	71	73	70	69	73	70	70	70	71	84
XP_013583838_S_Bo	82	89	90	98	97	89	98	100	89	86	90	97	88	59	79	86	74	77	75	75	72	70	68	72	73	72	72	72	84
XP_013584027_S_Bo	86	98	95	90	90	100	88	89	100	91	95	90	96	61	81	81	75	78	79	79	78	77	73	78	77	76	75	75	79
XP_013614488_S_Bo	81	94	96	87	87	91	87	86	91	100	96	87	92	58	77	78	75	75	75	76	76	71	73	76	74	74	73	73	76
XP_009108102_S_Br	85	97	100	91	91	95	91	90	95	96	100	91	96	61	79	82	75	75	78	78	78	76	73	78	74	76	74	74	79
XP_009114963_S_Br	84	90	91	98	100	90	98	97	90	87	91	100	89	58	78	86	75	77	76	76	75	72	70	75	74	75	75	76	84
XP_009145229_S_Br	85	99	96	88	88	96	87	88	96	92	96	89	100	61	80	83	75	75	78	78	78	75	73	78	74	75	74	74	80
XP_016719676_S_Gh	59	62	61	61	58	61	60	59	61	58	61	58	61	100	61	64	70	70	67	67	70	63	70	70	69	67	66	66	63
XP_016755542_S_Gh	80	81	79	77	78	81	76	79	81	77	79	78	80	61	100	78	79	82	81	81	79	78	74	79	81	75	75	74	75
XP_022021546_S_Ha	81	84	82	88	86	81	87	86	81	78	82	86	83	64	78	100	74	74	71	72	73	71	69	73	70	73	73	74	98
ABE72959_S_Jc	74	77	75	73	75	75	73	74	75	75	75	75	75	70	79	74	100	97	86	86	86	77	86	86	94	80	82	79	71
AJE63430_S_Jc	77	77	75	75	77	78	75	77	78	75	75	77	75	70	82	74	97	100	88	88	86	78	86	86	96	83	84	82	71
XP_022881340_S_Oe	78	79	78	72	76	79	71	75	79	75	78	76	78	67	81	71	86	88	100	100	89	81	87	89	90	86	85	85	70
XP_022881341_S_Oe	78	79	78	72	76	79	71	75	79	76	78	76	78	67	81	72	86	88	100	100	88	81	86	88	90	85	84	84	70
Os03g0576600_S_Os	75	79	78	74	74	78	73	72	78	76	78	75	78	70	79	73	86	86	89	88	100	81	95	100	90	89	88	88	72
Os06g0115300_S_Os	75	77	76	72	72	77	70	70	77	71	76	72	75	63	78	71	77	78	81	81	81	100	80	81	82	80	80	78	68
Os08g0162800_S_Os	70	74	73	69	70	73	69	68	73	73	73	70	73	70	74	69	86	86	87	86	95	80	100	95	90	90	88	88	68
XP_015629568_S_Os	75	79	78	74	74	78	73	72	78	76	78	75	78	70	79	73	86	86	89	88	100	81	95	100	90	89	88	88	72
AFZ62125_S_Vf	76	76	74	70	74	77	70	73	77	74	74	74	74	69	81	70	94	96	90	90	90	82	90	90	100	87	88	86	68
ACG32404_S_Zm	75	76	76	71	74	76	70	72	76	74	76	75	75	67	75	73	80	83	86	85	89	80	90	89	87	100	99	99	72
ACG46576_S_Zm	75	75	74	71	74	75	70	72	75	73	74	75	74	66	75	73	82	84	85	84	88	80	88	88	88	99	100	98	72
AQK41346_S_Zm	74	75	74	72	76	75	71	72	75	73	74	76	74	66	74	74	79	82	85	84	88	78	88	88	86	99	98	100	73
AJQ20789_S_Ha	79	81	79	86	83	79	84	84	79	76	79	84	80	63	75	98	71	71	70	70	72	68	68	72	68	72	72	73	100

## Sheet: Ankyrin repeats'ACBD
Supplementary table 4: Amino acid sequence identity in ankyrin repeats ACBDs
	AT4G27780_A_At	AT5G53470_A_At	Bna02g10270D_A_Bn	BnaC01g20440D_A_Bn	BnaC02g44810D_A_Bn	XP_013671647_A_Bn	XP_013686574_A_Bn	XP_013700119_A_Bn	XP_013738044_A_Bn	XP_013601590_A_Bo	XP_013620898_A_Bo	XP_009127165_A_Br	XP_009143973_A_Br	XP_016670800_A_Gh	XP_016717349_A_Gh	aKRH53542_A_Gm	aKRH64393_A_Gm	XP_021977528_A_Ha	XP_022012478_A_Ha	aKDP35833_A_Jc	aEAY96087_A_Os	XP_022875290_A_Oe	XP_022875298_A_Oe	aOs04g0681900_A_Os	ACG24390_A_Zm	ACG32907_A_Zm	ADT92195_A_Zm	AQK47322_A_Zm	XP_008667962_A_Zm
AT4G27780_A_At	100	90	85	96	84	96	85	95	95	96	82	85	95	85	87	85	85	66	86	82	80	82	82	80	73	71	67	71	73
AT5G53470_A_At	90	100	93	90	94	90	93	88	88	90	93	92	88	88	90	84	84	68	85	82	81	86	86	81	73	71	63	71	73
Bna02g10270D_A_Bn	85	93	100	85	96	85	100	84	84	85	97	98	84	82	84	81	81	66	82	78	78	80	80	78	70	70	59	68	70
BnaC01g20440D_A_Bn	96	90	85	100	84	100	85	99	99	100	82	85	99	85	87	82	82	65	83	79	80	83	83	80	74	73	67	73	74
BnaC02g44810D_A_Bn	84	94	96	84	100	84	96	82	82	84	96	94	82	87	88	79	79	70	80	78	81	82	82	81	73	73	67	71	73
XP_013671647_A_Bn	96	90	85	100	84	100	85	99	99	100	82	85	99	85	87	82	82	65	83	79	80	83	83	80	74	73	67	73	74
XP_013686574_A_Bn	85	93	100	85	96	85	100	84	84	85	97	98	84	82	84	81	81	66	82	78	78	80	80	78	70	70	59	68	70
XP_013700119_A_Bn	95	88	84	99	82	99	84	100	100	99	81	84	98	84	85	81	81	65	82	78	78	82	82	78	73	71	67	71	73
XP_013738044_A_Bn	95	88	84	99	82	99	84	100	100	99	80	84	98	84	85	80	80	65	81	78	78	81	81	78	72	71	65	71	72
XP_013601590_A_Bo	96	90	85	100	84	100	85	99	99	100	82	85	99	85	87	82	82	65	83	79	80	83	83	80	74	73	67	73	74
XP_013620898_A_Bo	82	93	97	82	96	82	97	81	80	82	100	96	80	82	84	78	78	66	78	76	76	83	83	76	68	68	59	67	68
XP_009127165_A_Br	85	92	98	85	94	85	98	84	84	85	96	100	84	82	84	80	80	64	81	78	78	80	80	78	69	69	58	68	69
XP_009143973_A_Br	95	88	84	99	82	99	84	98	98	99	80	84	100	84	85	80	80	64	81	78	78	81	81	78	72	71	65	71	72
XP_016670800_A_Gh	85	88	82	85	87	85	82	84	84	85	82	82	84	100	98	85	85	68	80	84	85	80	80	85	76	73	70	74	74
XP_016717349_A_Gh	87	90	84	87	88	87	84	85	85	87	84	84	85	98	100	87	87	66	82	85	86	82	82	86	77	74	70	76	76
aKRH53542_A_Gm	85	84	81	82	79	82	81	81	80	82	78	80	80	85	87	100	98	65	88	91	76	82	82	76	68	65	67	68	67
aKRH64393_A_Gm	85	84	81	82	79	82	81	81	80	82	78	80	80	85	87	98	100	65	88	91	76	82	82	76	68	65	67	68	67
XP_021977528_A_Ha	66	68	66	65	70	65	66	65	65	65	66	64	64	68	66	65	65	100	78	63	68	63	63	68	62	61	67	62	61
XP_022012478_A_Ha	86	85	82	83	80	83	82	82	81	83	78	81	81	80	82	88	88	78	100	85	81	78	78	81	74	71	74	74	72
aKDP35833_A_Jc	82	82	78	79	78	79	78	78	78	79	76	78	78	84	85	91	91	63	85	100	76	78	78	76	68	65	70	68	67
aEAY96087_A_Os	80	81	78	80	81	80	78	78	78	80	76	78	78	85	86	76	76	68	81	76	100	74	74	100	93	90	89	92	92
XP_022875290_A_Oe	82	86	80	83	82	83	80	82	81	83	83	80	81	80	82	82	82	63	78	78	74	100	100	74	69	68	67	68	69
XP_022875298_A_Oe	82	86	80	83	82	83	80	82	81	83	83	80	81	80	82	82	82	63	78	78	74	100	100	74	69	68	67	68	69
aOs04g0681900_A_Os	80	81	78	80	81	80	78	78	78	80	76	78	78	85	86	76	76	68	81	76	100	74	74	100	93	90	89	92	92
ACG24390_A_Zm	73	73	70	74	73	74	70	73	72	74	68	69	72	76	77	68	68	62	74	68	93	69	69	93	100	95	100	98	97
ACG32907_A_Zm	71	71	70	73	73	73	70	71	71	73	68	69	71	73	74	65	65	61	71	65	90	68	68	90	95	100	92	94	98
ADT92195_A_Zm	67	63	59	67	67	67	59	67	65	67	59	58	65	70	70	67	67	67	74	70	89	67	67	89	100	92	100	100	92
AQK47322_A_Zm	71	71	68	73	71	73	68	71	71	73	67	68	71	74	76	68	68	62	74	68	92	68	68	92	98	94	100	100	95
XP_008667962_A_Zm	73	73	70	74	73	74	70	73	72	74	68	69	72	74	76	67	67	61	72	67	92	69	69	92	97	98	92	95	100

## Sheet: Larges'ACBD
Supplementary table 4: Amino acid sequence identity in large ACBDs
	AT4G24230_L_At	BnA01g13710D_L_Bn	BnA03g46540D_L_Bn	BnA03g48810D_L_Bn	XP_013644236_L_Bn	XP_013644237_L_Bn	XP_013644238_L_Bn	XP_013671521_L_Bn	XP_013671522_L_Bn	XP_013671523_L_Bn	XP_013738022_L_Bn	XP_013738023_L_Bn	XP_013738024_L_Bn	XP_013738025_L_Bn	XP_013739038_L_Bn	XP_013739042_L_Bn	XP_013741591_L_Bn	XP_013595135_L_Bo	XP_013598633_L_Bo	XP_013598634_L_Bo	XP_013598636_L_Bo	XP_013601844_L_Bo	XP_013601898_L_Bo	XP_013601960_L_Bo	XP_013620900_L_Bo	XP_009137429_L_Br	XP_009137430_L_Br	XP_009137432_L_Br	XP_009137819_L_Br	XP_009137826_L_Br	XP_018513251_L_Br	XP_018513258_L_Br	XP_018513259_L_Br	XP_016681245_L_Gh	XP_016681248_L_Gh	XP_016697284_L_Gh	XP_016697285_L_Gh	XP_016697287_L_Gh	XP_016705060_L_Gh	XP_016717761_L_Gh	XP_016717762_L_Gh	XP_016717763_L_Gh	XP_016717764_L_Gh	XP_016730278_L_Gh	XP_016732243_L_Gh	XP_003517332_L_Gm	XP_003550311_L_Gm	XP_021983463_L_Ha	XP_021998495_L_Ha
AT4G24230_L_At	100	91	83	41	87	87	87	89	89	89	84	84	84	84	92	92	41	43	83	83	83	89	89	89	56	83	83	83	91	91	83	40	40	55	55	57	57	57	55	58	48	49	48	53	60	54	53	55	52
BnA01g13710D_L_Bn	91	100	80	41	84	84	84	94	94	94	81	81	81	81	100	100	41	41	81	81	81	94	94	94	53	80	80	80	100	100	80	40	40	54	54	56	56	56	54	60	52	53	52	51	60	50	54	54	51
BnA03g46540D_L_Bn	83	80	100	44	96	96	96	81	81	81	99	99	99	99	81	81	44	42	90	90	90	81	81	81	59	100	100	100	80	80	100	43	43	53	53	54	54	54	52	57	48	49	48	49	58	50	54	55	49
BnA03g48810D_L_Bn	41	41	44	100	44	44	44	41	41	41	46	46	46	46	41	41	100	69	43	43	43	41	41	41	74	44	44	44	40	41	44	98	98	40	40	41	41	41	45	41	37	38	37	45	40	44	44	44	37
XP_013644236_L_Bn	87	84	96	44	100	100	100	84	84	84	98	98	98	98	84	84	44	44	92	92	92	84	84	84	59	96	96	96	84	84	96	43	43	54	54	55	55	55	54	60	52	53	52	51	61	50	55	56	51
XP_013644237_L_Bn	87	84	96	44	100	100	100	84	84	84	98	98	98	98	84	84	44	44	92	92	92	84	84	84	59	96	96	96	84	84	96	43	43	54	54	55	55	55	54	60	52	53	52	51	61	50	55	56	51
XP_013644238_L_Bn	87	84	96	44	100	100	100	84	84	84	98	98	98	98	84	84	44	44	92	92	92	84	84	84	59	96	96	96	84	84	96	43	43	54	54	55	55	55	54	60	52	53	52	51	61	50	55	56	51
XP_013671521_L_Bn	89	94	81	41	84	84	84	100	100	100	82	82	82	82	94	94	41	40	82	82	82	100	100	100	53	81	81	81	94	94	81	41	41	55	55	56	56	56	55	61	53	54	53	53	61	52	52	52	51
XP_013671522_L_Bn	89	94	81	41	84	84	84	100	100	100	82	82	82	82	94	94	41	40	82	82	82	100	100	100	53	81	81	81	94	94	81	41	41	55	55	56	56	56	55	61	53	54	53	53	61	52	52	52	51
XP_013671523_L_Bn	89	94	81	41	84	84	84	100	100	100	82	82	82	82	94	94	41	40	82	82	82	100	100	100	53	81	81	81	94	94	81	41	41	55	55	56	56	56	55	61	53	54	53	53	61	52	52	52	51
XP_013738022_L_Bn	84	81	99	46	98	98	98	82	82	82	100	100	100	100	82	82	46	43	92	92	92	82	82	82	59	99	99	99	82	81	99	44	44	54	54	55	55	55	54	58	50	51	50	51	60	50	55	56	51
XP_013738023_L_Bn	84	81	99	46	98	98	98	82	82	82	100	100	100	100	82	82	46	43	92	92	92	82	82	82	59	99	99	99	82	81	99	44	44	54	54	55	55	55	54	58	50	51	50	51	60	50	55	56	51
XP_013738024_L_Bn	84	81	99	46	98	98	98	82	82	82	100	100	100	100	82	82	46	43	92	92	92	82	82	82	59	99	99	99	82	81	99	44	44	54	54	55	55	55	54	58	50	51	50	51	60	50	55	56	51
XP_013738025_L_Bn	84	81	99	46	98	98	98	82	82	82	100	100	100	100	82	82	46	43	92	92	92	82	82	82	59	99	99	99	82	81	99	44	44	54	54	55	55	55	54	58	50	51	50	51	60	50	55	56	51
XP_013739038_L_Bn	92	100	81	41	84	84	84	94	94	94	82	82	82	82	100	100	41	42	82	82	82	94	94	94	53	81	81	81	100	100	81	40	40	55	55	57	57	57	54	60	52	53	52	51	60	51	54	54	51
XP_013739042_L_Bn	92	100	81	41	84	84	84	94	94	94	82	82	82	82	100	100	41	42	82	82	82	94	94	94	53	81	81	81	100	100	81	40	40	55	55	57	57	57	54	60	52	53	52	51	60	51	54	54	51
XP_013741591_L_Bn	41	41	44	100	44	44	44	41	41	41	46	46	46	46	41	41	100	69	43	43	43	41	41	41	74	44	44	44	40	41	44	98	98	40	40	41	41	41	45	41	37	38	37	45	40	44	44	44	37
XP_013595135_L_Bo	43	41	42	69	44	44	44	40	40	40	43	43	43	43	42	42	69	100	40	40	40	40	40	40	76	42	42	42	41	41	42	71	71	40	40	42	42	42	42	38	30	32	30	42	37	46	44	42	39
XP_013598633_L_Bo	83	81	90	43	92	92	92	82	82	82	92	92	92	92	82	82	43	40	100	100	100	82	82	82	56	90	90	90	82	81	90	42	42	51	51	52	52	52	46	58	50	51	50	44	60	46	49	55	48
XP_013598634_L_Bo	83	81	90	43	92	92	92	82	82	82	92	92	92	92	82	82	43	40	100	100	100	82	82	82	56	90	90	90	82	81	90	42	42	51	51	52	52	52	46	58	50	51	50	44	60	46	49	55	48
XP_013598636_L_Bo	83	81	90	43	92	92	92	82	82	82	92	92	92	92	82	82	43	40	100	100	100	82	82	82	56	90	90	90	82	81	90	42	42	51	51	52	52	52	46	58	50	51	50	44	60	46	49	55	48
XP_013601844_L_Bo	89	94	81	41	84	84	84	100	100	100	82	82	82	82	94	94	41	40	82	82	82	100	100	100	53	81	81	81	94	94	81	41	41	55	55	56	56	56	55	61	53	54	53	53	61	52	52	52	51
XP_013601898_L_Bo	89	94	81	41	84	84	84	100	100	100	82	82	82	82	94	94	41	40	82	82	82	100	100	100	53	81	81	81	94	94	81	41	41	55	55	56	56	56	55	61	53	54	53	53	61	52	52	52	51
XP_013601960_L_Bo	89	94	81	41	84	84	84	100	100	100	82	82	82	82	94	94	41	40	82	82	82	100	100	100	53	81	81	81	94	94	81	41	41	55	55	56	56	56	55	61	53	54	53	53	61	52	52	52	51
XP_013620900_L_Bo	56	53	59	74	59	59	59	53	53	53	59	59	59	59	53	53	74	76	56	56	56	53	53	53	100	59	59	59	52	53	59	76	76	44	44	47	47	47	71	47	33	43	33	71	47	50	53	56	35
XP_009137429_L_Br	83	80	100	44	96	96	96	81	81	81	99	99	99	99	81	81	44	42	90	90	90	81	81	81	59	100	100	100	80	80	100	43	43	53	53	54	54	54	52	57	48	49	48	49	58	50	54	55	49
XP_009137430_L_Br	83	80	100	44	96	96	96	81	81	81	99	99	99	99	81	81	44	42	90	90	90	81	81	81	59	100	100	100	80	80	100	43	43	53	53	54	54	54	52	57	48	49	48	49	58	50	54	55	49
XP_009137432_L_Br	83	80	100	44	96	96	96	81	81	81	99	99	99	99	81	81	44	42	90	90	90	81	81	81	59	100	100	100	80	80	100	43	43	53	53	54	54	54	52	57	48	49	48	49	58	50	54	55	49
XP_009137819_L_Br	91	100	80	40	84	84	84	94	94	94	82	82	82	82	100	100	40	41	82	82	82	94	94	94	52	80	80	80	100	100	80	39	39	55	55	56	56	56	54	59	52	53	52	51	59	51	54	53	50
XP_009137826_L_Br	91	100	80	41	84	84	84	94	94	94	81	81	81	81	100	100	41	41	81	81	81	94	94	94	53	80	80	80	100	100	80	40	40	54	54	56	56	56	54	60	52	53	52	51	60	50	54	54	51
XP_018513251_L_Br	83	80	100	44	96	96	96	81	81	81	99	99	99	99	81	81	44	42	90	90	90	81	81	81	59	100	100	100	80	80	100	43	43	53	53	54	54	54	52	57	48	49	48	49	58	50	54	55	49
XP_018513258_L_Br	40	40	43	98	43	43	43	41	41	41	44	44	44	44	40	40	98	71	42	42	42	41	41	41	76	43	43	43	39	40	43	100	100	40	40	41	41	41	45	41	37	38	37	45	40	44	44	44	38
XP_018513259_L_Br	40	40	43	98	43	43	43	41	41	41	44	44	44	44	40	40	98	71	42	42	42	41	41	41	76	43	43	43	39	40	43	100	100	40	40	41	41	41	45	41	37	38	37	45	40	44	44	44	38
XP_016681245_L_Gh	55	54	53	40	54	54	54	55	55	55	54	54	54	54	55	55	40	40	51	51	51	55	55	55	44	53	53	53	55	54	53	40	40	100	100	98	98	98	76	55	50	51	50	74	56	61	53	54	58
XP_016681248_L_Gh	55	54	53	40	54	54	54	55	55	55	54	54	54	54	55	55	40	40	51	51	51	55	55	55	44	53	53	53	55	54	53	40	40	100	100	98	98	98	76	55	50	51	50	74	56	61	53	54	58
XP_016697284_L_Gh	57	56	54	41	55	55	55	56	56	56	55	55	55	55	57	57	41	42	52	52	52	56	56	56	47	54	54	54	56	56	54	41	41	98	98	100	100	100	76	56	50	51	50	74	57	62	54	55	58
XP_016697285_L_Gh	57	56	54	41	55	55	55	56	56	56	55	55	55	55	57	57	41	42	52	52	52	56	56	56	47	54	54	54	56	56	54	41	41	98	98	100	100	100	76	56	50	51	50	74	57	62	54	55	58
XP_016697287_L_Gh	57	56	54	41	55	55	55	56	56	56	55	55	55	55	57	57	41	42	52	52	52	56	56	56	47	54	54	54	56	56	54	41	41	98	98	100	100	100	76	56	50	51	50	74	57	62	54	55	58
XP_016705060_L_Gh	55	54	52	45	54	54	54	55	55	55	54	54	54	54	54	54	45	42	46	46	46	55	55	55	71	52	52	52	54	54	52	45	45	76	76	76	76	76	100	54	54	54	54	96	54	71	45	54	59
XP_016717761_L_Gh	58	60	57	41	60	60	60	61	61	61	58	58	58	58	60	60	41	38	58	58	58	61	61	61	47	57	57	57	59	60	57	41	41	55	55	56	56	56	54	100	100	100	100	54	98	51	58	57	50
XP_016717762_L_Gh	48	52	48	37	52	52	52	53	53	53	50	50	50	50	52	52	37	30	50	50	50	53	53	53	33	48	48	48	52	52	48	37	37	50	50	50	50	50	54	100	100	100	100	53	96	46	48	54	48
XP_016717763_L_Gh	49	53	49	38	53	53	53	54	54	54	51	51	51	51	53	53	38	32	51	51	51	54	54	54	43	49	49	49	53	53	49	38	38	51	51	51	51	51	54	100	100	100	100	54	96	47	49	54	49
XP_016717764_L_Gh	48	52	48	37	52	52	52	53	53	53	50	50	50	50	52	52	37	30	50	50	50	53	53	53	33	48	48	48	52	52	48	37	37	50	50	50	50	50	54	100	100	100	100	53	96	46	48	54	48
XP_016730278_L_Gh	53	51	49	45	51	51	51	53	53	53	51	51	51	51	51	51	45	42	44	44	44	53	53	53	71	49	49	49	51	51	49	45	45	74	74	74	74	74	96	54	53	54	53	100	54	70	47	53	58
XP_016732243_L_Gh	60	60	58	40	61	61	61	61	61	61	60	60	60	60	60	60	40	37	60	60	60	61	61	61	47	58	58	58	59	60	58	40	40	56	56	57	57	57	54	98	96	96	96	54	100	50	56	58	50
XP_003517332_L_Gm	54	50	50	44	50	50	50	52	52	52	50	50	50	50	51	51	44	46	46	46	46	52	52	52	50	50	50	50	51	50	50	44	44	61	61	62	62	62	71	51	46	47	46	70	50	100	49	51	56
XP_003550311_L_Gm	53	54	54	44	55	55	55	52	52	52	55	55	55	55	54	54	44	44	49	49	49	52	52	52	53	54	54	54	54	54	54	44	44	53	53	54	54	54	45	58	48	49	48	47	56	49	100	58	47
XP_021983463_L_Ha	55	54	55	44	56	56	56	52	52	52	56	56	56	56	54	54	44	42	55	55	55	52	52	52	56	55	55	55	53	54	55	44	44	54	54	55	55	55	54	57	54	54	54	53	58	51	58	100	51
XP_021998495_L_Ha	52	51	49	37	51	51	51	51	51	51	51	51	51	51	51	51	37	39	48	48	48	51	51	51	35	49	49	49	50	51	49	38	38	58	58	58	58	58	59	50	48	49	48	58	50	56	47	51	100
XP_022011286_L_Ha	49	51	47	36	48	48	48	51	51	51	47	47	47	47	51	51	36	32	47	47	47	51	51	51	35	47	47	47	50	51	47	36	36	52	52	52	52	52	53	51	50	51	50	51	50	56	46	49	86
XP_012068250_L_Jc	59	60	54	42	57	57	57	60	60	60	55	55	55	55	60	60	42	39	57	57	57	60	60	60	50	54	54	54	60	60	54	42	42	49	49	50	50	50	44	70	59	60	59	45	70	49	60	63	48
XP_012079368_L_Jc	54	48	48	38	49	49	49	50	50	50	48	48	48	48	49	49	38	39	47	47	47	50	50	50	53	48	48	48	49	48	48	38	38	63	63	64	64	64	59	57	46	47	46	59	57	63	51	49	52
XP_022844505_L_Oe	51	52	55	82	55	55	55	52	52	52	57	57	57	57	52	52	82	68	54	54	54	52	52	52	76	55	55	55	52	52	55	82	82	52	52	54	54	54	66	53	53	54	53	66	52	55	60	56	45
aOs03g14000_L_Os	42	38	42	41	43	43	43	40	40	40	43	43	43	43	40	40	41	36	43	43	43	40	40	40	47	42	42	42	39	38	42	41	41	48	48	49	49	49	42	50	42	44	42	41	51	50	41	54	45
AFZ62129_L_Vf	59	62	59	43	59	59	59	60	60	60	60	60	60	60	61	61	43	39	58	58	58	60	60	60	50	59	59	59	61	62	59	43	43	52	52	53	53	53	46	70	59	60	59	45	70	52	63	66	52
AQK69810_L_Zm	41	39	42	45	44	44	44	41	41	41	44	44	44	44	41	41	45	39	44	44	44	41	41	41	47	42	42	42	40	39	42	45	45	46	46	46	46	46	40	46	38	39	38	40	46	46	48	53	40
aONL95884_L_Zm	49	46	49	51	51	51	51	48	48	48	51	51	51	51	48	48	51	40	49	49	49	48	48	48	50	49	49	49	47	46	49	51	51	52	52	52	52	52	49	56	50	51	50	49	56	53	54	66	45
aONL95885_L_Zm	48	47	48	52	50	50	50	47	47	47	50	50	50	50	47	47	52	40	48	48	48	47	47	47	52	48	48	48	47	47	48	52	52	51	51	51	51	51	49	57	50	51	50	49	57	52	55	67	46
[truncated: 9 more columns]

## Sheet: Kelch motifs'ACBD
Supplementary table 4: Amino acid sequence identity in kelch motifs ACBDs
	AT3G05420_K_At	AT5G27630_K_At	AIS76194_K_Bn	AIS76195_K_Bn	AIS76196_K_Bn	AIS76197_K_Bn	AIS76198_K_Bn	AIS76199_K_Bn	AIS76200_K_Bn	AIS76201_K_Bn	BnA05g31780D_K_Bn	BnAnng02620D_K_Bn	BnaC02g39790D_K_Bn	BnaC03g34240D_K_Bn	XP_013732400_K_Bn	XP_013732401_K_Bn	XP_013750722_K_Bn	XP_022571986_K_Bn	XP_013587432_K_Bo	XP_013587433_K_Bo	XP_013616076_K_Bo	XP_013616077_K_Bo	XP_013626105_K_Bo	XP_013626168_K_Bo	XP_013629513_K_Bo	XP_009124023_K_Br	XP_009129871_K_Br	XP_009129872_K_Br	XP_009134825_K_Br	XP_009147241_K_Br	XP_009147243_K_Br	XP_018511494_K_Br	XP_016667369_K_Gh	XP_016667870_K_Gh	XP_016667871_K_Gh	XP_016673711_K_Gh	XP_016674154_K_Gh	XP_016705441_K_Gh	XP_016713834_K_Gh	XP_016718194_K_Gh	XP_003521699_K_Gm	XP_003556514_K_Gm	XP_006577229_K_Gm	XP_006577230_K_Gm	XP_006604817_K_Gm	XP_006606527_K_Gm	XP_014627431_K_Gm	XP_021993755_K_Ha	XP_022009044_K_Ha
AT3G05420_K_At	100	84	91	92	92	84	78	93	90	92	91	90	81	92	90	90	92	91	91	91	81	81	92	92	92	91	77	77	91	90	90	91	74	74	74	74	76	74	74	73	72	72	72	72	70	72	70	79	73
AT5G27630_K_At	84	100	85	84	84	87	82	85	81	84	82	79	86	84	79	79	84	82	82	82	86	86	84	84	84	82	81	81	82	81	81	82	70	71	71	72	72	72	70	75	69	72	69	69	67	72	67	75	69
AIS76194_K_Bn	91	85	100	90	92	82	77	98	88	90	88	87	80	96	87	87	90	98	88	88	80	80	92	92	96	91	76	76	98	87	87	91	74	73	73	74	77	77	74	76	68	71	68	68	66	71	66	78	71
AIS76195_K_Bn	92	84	90	100	91	85	79	92	98	98	99	87	82	91	87	87	100	90	99	99	82	82	91	91	91	90	78	78	90	98	98	90	79	76	76	77	80	78	79	78	72	75	72	72	69	75	69	80	78
AIS76196_K_Bn	92	84	92	91	100	81	77	94	91	93	91	95	80	93	95	95	91	92	90	90	80	80	100	100	93	99	76	76	92	90	90	99	76	76	76	76	77	76	76	75	70	72	70	70	68	72	68	78	73
AIS76197_K_Bn	84	87	82	85	81	100	91	85	82	85	84	77	95	84	77	77	85	82	84	84	95	95	81	81	84	80	90	90	82	82	82	80	71	69	69	70	71	70	71	73	66	69	66	66	64	69	64	75	71
AIS76198_K_Bn	78	82	77	79	77	91	100	79	79	80	80	72	88	78	72	72	79	77	79	79	88	88	77	77	78	76	94	94	77	79	79	76	68	66	66	67	68	67	68	69	62	66	62	62	60	66	60	70	69
AIS76199_K_Bn	93	85	98	92	94	85	79	100	91	92	91	90	82	99	90	90	92	98	91	91	82	82	94	94	99	93	78	78	98	90	90	93	77	76	76	77	78	77	77	78	69	72	69	69	67	72	67	79	73
AIS76200_K_Bn	90	81	88	98	91	82	79	91	100	96	99	87	80	90	87	87	98	88	96	96	80	80	91	91	90	90	78	78	88	98	98	90	78	74	74	76	79	77	78	76	70	73	70	70	68	73	68	79	77
AIS76201_K_Bn	92	84	90	98	93	85	80	92	96	100	98	88	82	91	88	88	98	90	96	96	82	82	93	93	91	92	79	79	90	96	96	92	78	74	74	76	79	78	78	76	72	75	72	72	69	75	69	82	78
BnA05g31780D_K_Bn	91	82	88	99	91	84	80	91	99	98	100	87	81	90	87	87	99	88	98	98	81	81	91	91	90	90	79	79	88	99	99	90	78	74	74	76	79	77	78	76	72	75	72	72	69	75	69	80	78
BnAnng02620D_K_Bn	90	79	87	87	95	77	72	90	87	88	87	100	76	88	100	100	87	87	86	86	76	76	95	95	88	96	73	73	87	86	86	96	74	74	74	74	76	73	74	72	69	71	69	69	67	71	67	75	72
BnaC02g39790D_K_Bn	81	86	80	82	80	95	88	82	80	82	81	76	100	81	76	76	82	80	81	81	100	100	80	80	81	79	87	87	80	80	80	79	70	68	68	69	70	69	70	72	64	66	64	64	61	66	61	73	70
BnaC03g34240D_K_Bn	92	84	96	91	93	84	78	99	90	91	90	88	81	100	88	88	91	96	90	90	81	81	93	93	100	92	77	77	96	88	88	92	76	74	74	76	77	76	76	76	68	71	68	68	67	71	67	78	72
XP_013732400_K_Bn	90	79	87	87	95	77	72	90	87	88	87	100	76	88	100	100	87	87	86	86	76	76	95	95	88	96	73	73	87	86	86	96	74	74	74	74	76	73	74	72	69	71	69	69	67	71	67	75	72
XP_013732401_K_Bn	90	79	87	87	95	77	72	90	87	88	87	100	76	88	100	100	87	87	86	86	76	76	95	95	88	96	73	73	87	86	86	96	74	74	74	74	76	73	74	72	69	71	69	69	67	71	67	75	72
XP_013750722_K_Bn	92	84	90	100	91	85	79	92	98	98	99	87	82	91	87	87	100	90	99	99	82	82	91	91	91	90	78	78	90	98	98	90	79	76	76	77	80	78	79	78	72	75	72	72	69	75	69	80	78
XP_022571986_K_Bn	91	82	98	90	92	82	77	98	88	90	88	87	80	96	87	87	90	100	88	88	80	80	92	92	96	91	76	76	100	87	87	91	77	73	73	74	77	76	77	78	69	72	69	69	67	72	67	76	71
XP_013587432_K_Bo	91	82	88	99	90	84	79	91	96	96	98	86	81	90	86	86	99	88	100	100	81	81	90	90	90	88	77	77	88	96	96	88	78	74	74	76	79	77	78	76	70	73	70	70	68	73	68	79	77
XP_013587433_K_Bo	91	82	88	99	90	84	79	91	96	96	98	86	81	90	86	86	99	88	100	100	81	81	90	90	90	88	77	77	88	96	96	88	78	74	74	76	79	77	78	76	70	73	70	70	68	73	68	79	77
XP_013616076_K_Bo	81	86	80	82	80	95	88	82	80	82	81	76	100	81	76	76	82	80	81	81	100	100	80	80	81	79	87	87	80	80	80	79	70	68	68	69	70	69	70	72	64	66	64	64	61	66	61	73	70
XP_013616077_K_Bo	81	86	80	82	80	95	88	82	80	82	81	76	100	81	76	76	82	80	81	81	100	100	80	80	81	79	87	87	80	80	80	79	70	68	68	69	70	69	70	72	64	66	64	64	61	66	61	73	70
XP_013626105_K_Bo	92	84	92	91	100	81	77	94	91	93	91	95	80	93	95	95	91	92	90	90	80	80	100	100	93	99	76	76	92	90	90	99	76	76	76	76	77	76	76	75	70	72	70	70	68	72	68	78	73
XP_013626168_K_Bo	92	84	92	91	100	81	77	94	91	93	91	95	80	93	95	95	91	92	90	90	80	80	100	100	93	99	76	76	92	90	90	99	76	76	76	76	77	76	76	75	70	72	70	70	68	72	68	78	73
XP_013629513_K_Bo	92	84	96	91	93	84	78	99	90	91	90	88	81	100	88	88	91	96	90	90	81	81	93	93	100	92	77	77	96	88	88	92	76	74	74	76	77	76	76	76	68	71	68	68	67	71	67	78	72
XP_009124023_K_Br	91	82	91	90	99	80	76	93	90	92	90	96	79	92	96	96	90	91	88	88	79	79	99	99	92	100	74	74	91	88	88	100	74	74	74	74	76	74	74	73	69	71	69	69	67	71	67	76	72
XP_009129871_K_Br	77	81	76	78	76	90	94	78	78	79	79	73	87	77	73	73	78	76	77	77	87	87	76	76	77	74	100	100	76	78	78	74	68	66	66	67	68	67	68	70	62	66	62	62	60	66	60	72	69
XP_009129872_K_Br	77	81	76	78	76	90	94	78	78	79	79	73	87	77	73	73	78	76	77	77	87	87	76	76	77	74	100	100	76	78	78	74	68	66	66	67	68	67	68	70	62	66	62	62	60	66	60	72	69
XP_009134825_K_Br	91	82	98	90	92	82	77	98	88	90	88	87	80	96	87	87	90	100	88	88	80	80	92	92	96	91	76	76	100	87	87	91	77	73	73	74	77	76	77	78	69	72	69	69	67	72	67	76	71
XP_009147241_K_Br	90	81	87	98	90	82	79	90	98	96	99	86	80	88	86	86	98	87	96	96	80	80	90	90	88	88	78	78	87	100	100	88	79	73	73	74	78	76	79	76	70	73	70	70	68	73	68	80	80
XP_009147243_K_Br	90	81	87	98	90	82	79	90	98	96	99	86	80	88	86	86	98	87	96	96	80	80	90	90	88	88	78	78	87	100	100	88	79	73	73	74	78	76	79	76	70	73	70	70	68	73	68	80	80
XP_018511494_K_Br	91	82	91	90	99	80	76	93	90	92	90	96	79	92	96	96	90	91	88	88	79	79	99	99	92	100	74	74	91	88	88	100	74	74	74	74	76	74	74	73	69	71	69	69	67	71	67	76	72
XP_016667369_K_Gh	74	70	74	79	76	71	68	77	78	78	78	74	70	76	74	74	79	77	78	78	70	70	76	76	76	74	68	68	77	79	79	74	100	82	82	83	86	84	98	84	68	72	68	68	67	72	67	79	81
XP_016667870_K_Gh	74	71	73	76	76	69	66	76	74	74	74	74	68	74	74	74	76	73	74	74	68	68	76	76	74	74	66	66	73	73	73	74	82	100	100	99	87	85	84	83	69	72	69	69	69	72	69	75	73
XP_016667871_K_Gh	74	71	73	76	76	69	66	76	74	74	74	74	68	74	74	74	76	73	74	74	68	68	76	76	74	74	66	66	73	73	73	74	82	100	100	99	87	85	84	83	69	72	69	69	69	72	69	75	73
XP_016673711_K_Gh	74	72	74	77	76	70	67	77	76	76	76	74	69	76	74	74	77	74	76	76	69	69	76	76	76	74	67	67	74	74	74	74	83	99	99	100	88	86	85	84	69	73	69	69	69	73	69	76	75
XP_016674154_K_Gh	76	72	77	80	77	71	68	78	79	79	79	76	70	77	76	76	80	77	79	79	70	70	77	77	77	76	68	68	77	78	78	76	86	87	87	88	100	96	87	88	74	78	74	74	72	78	72	78	78
XP_016705441_K_Gh	74	72	77	78	76	70	67	77	77	78	77	73	69	76	73	73	78	76	77	77	69	69	76	76	76	74	67	67	76	76	76	74	84	85	85	86	96	100	85	86	70	75	70	70	68	75	68	79	77
XP_016713834_K_Gh	74	70	74	79	76	71	68	77	78	78	78	74	70	76	74	74	79	77	78	78	70	70	76	76	76	74	68	68	77	79	79	74	98	84	84	85	87	85	100	84	68	72	68	68	68	72	68	79	81
XP_016718194_K_Gh	73	75	76	78	75	73	69	78	76	76	76	72	72	76	72	72	78	78	76	76	72	72	75	75	76	73	70	70	78	76	76	73	84	83	83	84	88	86	84	100	67	75	67	67	64	75	64	76	80
XP_003521699_K_Gm	72	69	68	72	70	66	62	69	70	72	72	69	64	68	69	69	72	69	70	70	64	64	70	70	68	69	62	62	69	70	70	69	68	69	69	69	74	70	68	67	100	92	100	100	93	92	93	70	70
XP_003556514_K_Gm	72	72	71	75	72	69	66	72	73	75	75	71	66	71	71	71	75	72	73	73	66	66	72	72	71	71	66	66	72	73	73	71	72	72	72	73	78	75	72	75	92	100	92	92	89	100	89	72	72
XP_006577229_K_Gm	72	69	68	72	70	66	62	69	70	72	72	69	64	68	69	69	72	69	70	70	64	64	70	70	68	69	62	62	69	70	70	69	68	69	69	69	74	70	68	67	100	92	100	100	93	92	93	70	70
XP_006577230_K_Gm	72	69	68	72	70	66	62	69	70	72	72	69	64	68	69	69	72	69	70	70	64	64	70	70	68	69	62	62	69	70	70	69	68	69	69	69	74	70	68	67	100	92	100	100	93	92	93	70	70
XP_006604817_K_Gm	70	67	66	69	68	64	60	67	68	69	69	67	61	67	67	67	69	67	68	68	61	61	68	68	67	67	60	60	67	68	68	67	67	69	69	69	72	68	68	64	93	89	93	93	100	89	100	67	67
XP_006606527_K_Gm	72	72	71	75	72	69	66	72	73	75	75	71	66	71	71	71	75	72	73	73	66	66	72	72	71	71	66	66	72	73	73	71	72	72	72	73	78	75	72	75	92	100	92	92	89	100	89	72	72
XP_014627431_K_Gm	70	67	66	69	68	64	60	67	68	69	69	67	61	67	67	67	69	67	68	68	61	61	68	68	67	67	60	60	67	68	68	67	67	69	69	69	72	68	68	64	93	89	93	93	100	89	100	67	67
XP_021993755_K_Ha	79	75	78	80	78	75	70	79	79	82	80	75	73	78	75	75	80	76	79	79	73	73	78	78	78	76	72	72	76	80	80	76	79	75	75	76	78	79	79	76	70	72	70	70	67	72	67	100	91
XP_022009044_K_Ha	73	69	71	78	73	71	69	73	77	78	78	72	70	72	72	72	78	71	77	77	70	70	73	73	72	72	69	69	71	80	80	72	81	73	73	75	78	77	81	80	70	72	70	70	67	72	67	91	100
XP_022009045_K_Ha	73	69	71	78	73	71	69	73	77	78	78	72	70	72	72	72	78	71	77	77	70	70	73	73	72	72	69	69	71	80	80	72	81	73	73	75	78	77	81	80	70	72	70	70	67	72	67	91	100
XP_012089029_K_Jc	81	78	78	84	78	80	72	81	81	83	83	75	76	80	75	75	84	78	83	83	76	76	78	78	80	76	73	73	78	83	83	76	75	75	75	76	76	73	75	78	73	73	73	73	70	73	70	78	80
XP_022893607_K_Oe	76	72	74	81	77	71	68	77	80	81	81	74	70	76	74	74	81	74	80	80	70	70	77	77	76	76	69	69	74	82	82	76	78	74	74	75	78	75	78	78	69	71	69	69	67	71	67	92	87
XP_022895969_K_Oe	77	73	76	82	78	74	70	78	81	82	82	76	74	77	76	76	82	76	81	81	74	74	78	78	77	77	70	70	76	84	84	77	80	74	74	75	78	75	80	78	69	71	69	69	67	71	67	91	87
XP_022895970_K_Oe	77	73	76	82	78	74	70	78	81	82	82	76	74	77	76	76	82	76	81	81	74	74	78	78	77	77	70	70	76	84	84	77	80	74	74	75	78	75	80	78	69	71	69	69	67	71	67	91	87
XP_022895971_K_Oe	77	73	76	82	78	74	70	78	81	82	82	76	74	77	76	76	82	76	81	81	74	74	78	78	77	77	70	70	76	84	84	77	80	74	74	75	78	75	80	78	69	71	69	69	67	71	67	91	87
Os03g0835600_K_Os	78	73	72	78	73	73	70	75	76	78	78	73	72	73	73	73	78	72	76	76	72	72	73	73	73	72	72	72	72	78	78	72	73	76	76	78	75	73	73	75	64	67	64	64	63	67	63	78	80
XP_015629756_K_Os	78	73	72	78	73	73	70	75	76	78	78	73	72	73	73	73	78	72	76	76	72	72	73	73	73	72	72	72	72	78	78	72	73	76	76	78	75	73	73	75	64	67	64	64	63	67	63	78	80
ABF99749_K_Os	73	69	68	73	69	69	66	70	72	73	73	69	68	69	69	69	73	68	72	72	68	68	69	69	69	68	68	68	68	73	73	68	69	72	72	73	70	69	69	75	61	66	61	61	60	66	60	78	79
AFZ62126_K_Vf	79	75	78	82	76	76	69	79	79	80	80	73	73	78	73	73	82	76	80	80	73	73	76	76	78	75	70	70	76	80	80	75	73	72	72	73	73	72	73	78	73	70	73	73	69	70	69	79	80
ONM11181_K_Zm	81	81	76	83	78	81	78	80	81	83	83	76	80	78	76	76	83	76	81	81	80	80	78	78	78	76	80	80	76	83	83	76	78	80	80	81	78	76	78	74	68	69	68	68	64	69	64	83	86
ONM11179_K_Zm	81	81	76	83	78	81	78	80	81	83	83	76	80	78	76	76	83	76	81	81	80	80	78	78	78	76	80	80	76	83	83	76	78	80	80	81	78	76	78	74	68	69	68	68	64	69	64	83	86
AQK61747_K_Zm	73	71	67	73	68	71	68	70	71	73	73	68	70	68	68	68	73	67	71	71	70	70	68	68	68	67	70	70	67	73	73	67	68	71	71	73	70	68	68	73	61	64	61	61	58	64	58	76	80
AQL04248_K_Zm	85	83	81	85	85	81	81	85	85	85	85	83	81	83	83	83	85	83	83	83	81	81	85	85	83	83	83	83	83	85	85	83	81	83	83	83	79	76	81	76	72	72	72	72	68	72	68	81	85
ONM11178_K_Zm	81	81	76	83	78	81	78	80	81	83	83	76	80	78	76	76	83	76	81	81	80	80	78	78	78	76	80	80	76	83	83	76	78	80	80	81	78	76	78	74	68	69	68	68	64	69	64	83	86
NP_001152073_K_Zm	80	80	74	81	76	80	76	78	80	81	81	74	78	76	74	74	81	74	80	80	78	78	76	76	76	74	78	78	74	81	81	74	76	78	78	80	76	74	76	73	66	68	66	66	63	68	63	81	85
AQK61753_K_Zm	73	71	67	73	68	71	68	70	71	73	73	68	70	68	68	68	73	67	71	71	70	70	68	68	68	67	70	70	67	73	73	67	68	71	71	73	70	68	68	73	61	64	61	61	58	64	58	76	80
AQL04251_K_Zm	85	83	81	85	85	81	81	85	85	85	85	83	81	83	83	83	85	83	83	83	81	81	85	85	83	83	83	83	83	85	85	83	81	83	83	83	79	76	81	76	72	72	72	72	68	72	68	81	85
AQK61749_K_Zm	73	71	67	73	68	71	68	70	71	73	73	68	70	68	68	68	73	67	71	71	70	70	68	68	68	67	70	70	67	73	73	67	68	71	71	73	70	68	68	73	61	64	61	61	58	64	58	76	80
ONM11177_K_Zm	81	81	76	83	78	81	78	80	81	83	83	76	80	78	76	76	83	76	81	81	80	80	78	78	78	76	80	80	76	83	83	76	78	80	80	81	78	76	78	74	68	69	68	68	64	69	64	83	86
AQL04250_K_Zm	85	83	81	85	85	81	81	85	85	85	85	83	81	83	83	83	85	83	83	83	81	81	85	85	83	83	83	83	83	85	85	83	81	83	83	83	79	76	81	76	72	72	72	72	68	72	68	81	85
[truncated: 21 more columns]
