# Supplementary material for: Functional and Structural Diversity of Acyl-coA Binding Proteins in Oil Crops
Source: Front Genet. 2018 May 22;9:182. doi: 10.3389/fgene.2018.00182 (PMC5972291; doi:10.3389/fgene.2018.00182)
Supplement: Supplementary Table 5 — Predicted subcellular localization of ACBP in oil crops. [file Table_5.XLSX]

## Sheet: TargetP1.1
Supplementary table 5 Predicted subcellular localization of ACBP in oil crops - TargetP1.1
Name	Length	Chloroplast	Mitochondrion	Secretory pathway	other	Any other location	*Reliability class
AT1G31812_S_At	92	0.153	0.091	0.108	0.874	_	2
BnaA09g24910D_S_Bn	95	0.218	0.104	0.074	0.847	_	2
XP_013583838_S_Bo	93	0.164	0.091	0.091	0.854	_	2
XP_009108102_S_Br	92	0.179	0.097	0.083	0.868	_	2
XP_016755542_S_Gh	89	0.125	0.097	0.141	0.856	_	2
AJQ20789_S_Ha	90	0.111	0.111	0.116	0.882	_	2
ABE72959_S_Jc	92	0.158	0.094	0.076	0.875	_	2
XP_022881340_S_Oe	96	0.253	0.075	0.145	0.778	_	3
Os03g0576600_S_Os	155	0.053	0.163	0.156	0.908	_	2
AFZ62125_S_Vf	91	0.157	0.114	0.088	0.881	_	2
AQK41346_S_Zm	106	0.123	0.081	0.095	0.926	_	1
AT4G27780_A_At	354	0.010	0.050	0.967	0.046	S	1
XP_013738044_A_Bn	352	0.010	0.041	0.966	0.067	S	1
XP_013601590_A_Bo	351	0.010	0.041	0.965	0.074	S	1
XP_009143973_A_Br	351	0.010	0.043	0.966	0.069	S	1
XP_016670800_A_Gh	367	0.013	0.070	0.824	0.208	S	2
KRH53542_A_Gm	354	0.008	0.046	0.974	0.036	S	1
XP_022012478_A_Ha	349	0.002	0.129	0.988	0.031	S	1
KDP35833_A_Jc	366	0.007	0.031	0.964	0.032	S	1
XP_022875290_A_Oe	357	0.015	0.075	0.891	0.020	S	1
Os04g0681900_A_Os	336	0.015	0.040	0.942	0.040	S	1
ACG24390_A_Zm	330	0.029	0.024	0.837	0.060	S	2
AT4G24230_L_At	364	0.008	0.018	0.991	0.038	S	1
XP_013739038_L_Bn	382	0.004	0.038	0.989	0.034	S	1
XP_013601844_L_Bo	385	0.008	0.025	0.989	0.037	S	1
XP_009137819_L_Br	381	0.006	0.023	0.991	0.037	S	1
XP_016732243_L_Gh	384	0.005	0.024	0.995	0.039	S	1
XP_003550311_L_Gm	408	0.004	0.013	0.954	0.181	S	2
XP_022011286_L_Ha	371	0.014	0.025	0.988	0.027	S	1
XP_012068250_L_Jc	387	0.007	0.028	0.992	0.040	S	1
XP_022844505_L_Oe	260	0.006	0.060	0.974	0.034	S	1
Os03g14000_L_Os	562	0.007	0.085	0.964	0.019	S	1
AFZ62129_L_Vf	375	0.006	0.043	0.990	0.029	S	1
ONL95885_L_Zm	537	0.007	0.098	0.948	0.058	S	1
AT3G05420_K_At	668	0.031	0.425	0.052	0.720	_	4
AIS76197_K_Bn	667	0.071	0.168	0.088	0.635	_	3
XP_013616076_K_Bo	671	0.040	0.151	0.113	0.633	_	3
XP_009129871_K_Br	668	0.127	0.107	0.095	0.473	_	4
XP_016667870_K_Gh	679	0.018	0.243	0.148	0.714	_	3
XP_006606527_K_Gm	663	0.084	0.275	0.045	0.539	_	4
XP_021993755_K_Ha	662	0.055	0.142	0.139	0.481	_	4
XP_012089029_K_Jc	673	0.021	0.176	0.254	0.551	_	4
XP_022895969_K_Oe	677	0.048	0.198	0.073	0.698	_	3
XP_015629756_K_Os	656	0.108	0.186	0.135	0.370	_	5
AFZ62126_K_Vf	669	0.035	0.174	0.225	0.491	_	4
AQK61749_K_Zm	783	0.805	0.148	0.008	0.131	C	2
*Reliability class, from 1 to 5, where 1 indicates the strongest prediction. RC is a measure of the size of the difference ('diff') between the highest (winning) and the second highest output scores. There are 5 reliability classes, defined as follows:
1 : diff > 0.800
2 : 0.800 > diff > 0.600
3 : 0.600 > diff > 0.400
4 : 0.400 > diff > 0.200
5 : 0.200 > diff
Thus, the lower the value of RC the safer the prediction.

## Sheet: MultiLoc2
Supplementary table 5 Predicted subcellular localization of ACBP in oil crops - MultiLoc2
Name	chloroplast	cytoplasmic	ER	extracellular	golgi apparatus	mitochondrial	nuclear	peroxisomal	plasma membrane	vacuolar
AT1G31812_S_At	0.0	0.92	0.0	0.0	0.0	0.0	0.06	0.01	0.0	0.0
BnaA09g24910D_S_Bn	0.0	0.92	0.0	0.0	0.0	0.0	0.06	0.01	0.0	0.0
XP_013583838_S_Bo	0.0	0.93	0.0	0.0	0.0	0.0	0.06	0.01	0.0	0.0
XP_009108102_S_Br	0.0	0.92	0.0	0.0	0.0	0.0	0.06	0.01	0.0	0.0
XP_016755542_S_Gh	0.0	0.94	0.0	0.0	0.0	0.0	0.05	0.01	0.0	0.0
AJQ20789_S_Ha	0.0	0.94	0.0	0.0	0.0	0.0	0.05	0.01	0.0	0.0
ABE72959_S_Jc	0.0	0.94	0.0	0.0	0.0	0.0	0.05	0.01	0.0	0.0
XP_022881340_S_Oe	0.0	0.92	0.0	0.0	0.0	0.0	0.07	0.01	0.0	0.0
Os03g0576600_S_Os	0.0	0.93	0.0	0.0	0.0	0.0	0.04	0.02	0.0	0.0
AFZ62125_S_Vf	0.0	0.94	0.0	0.0	0.0	0.0	0.05	0.01	0.0	0.0
AQK41346_S_Zm	0.0	0.92	0.0	0.0	0.0	0.0	0.06	0.02	0.0	0.0
AT4G27780_A_At	0.01	0.05	0.35	0.16	0.17	0.01	0.01	0.01	0.18	0.04
XP_013738044_A_Bn	0.0	0.04	0.62	0.08	0.15	0.01	0.01	0.01	0.07	0.02
XP_013601590_A_Bo	0.0	0.05	0.61	0.09	0.13	0.01	0.01	0.01	0.06	0.03
XP_009143973_A_Br	0.0	0.04	0.6	0.08	0.16	0.0	0.01	0.01	0.08	0.02
XP_016670800_A_Gh	0.0	0.03	0.8	0.06	0.04	0.0	0.0	0.01	0.04	0.02
KRH53542_A_Gm	0.01	0.05	0.42	0.13	0.15	0.01	0.01	0.01	0.17	0.04
XP_022012478_A_Ha	0.0	0.05	0.52	0.09	0.2	0.01	0.01	0.01	0.09	0.03
KDP35833_A_Jc	0.01	0.05	0.24	0.17	0.22	0.02	0.02	0.02	0.21	0.05
XP_022875290_A_Oe	0.0	0.02	0.8	0.04	0.04	0.0	0.0	0.01	0.06	0.01
Os04g0681900_A_Os	0.0	0.05	0.74	0.05	0.07	0.0	0.0	0.02	0.05	0.02
ACG24390_A_Zm	0.0	0.05	0.78	0.03	0.06	0.0	0.0	0.03	0.04	0.02
AT4G24230_L_At	0.0	0.06	0.74	0.02	0.05	0.0	0.01	0.01	0.08	0.02
XP_013739038_L_Bn	0.0	0.04	0.61	0.21	0.03	0.0	0.0	0.01	0.04	0.05
XP_013601844_L_Bo	0.0	0.03	0.55	0.22	0.03	0.0	0.01	0.01	0.05	0.11
XP_009137819_L_Br	0.0	0.03	0.58	0.23	0.03	0.0	0.0	0.01	0.05	0.07
XP_016732243_L_Gh	0.0	0.01	0.72	0.04	0.04	0.0	0.01	0.01	0.02	0.15
XP_003550311_L_Gm	0.0	0.03	0.46	0.18	0.04	0.0	0.01	0.01	0.07	0.19
XP_022011286_L_Ha	0.01	0.04	0.23	0.34	0.03	0.01	0.02	0.01	0.04	0.27
XP_012068250_L_Jc	0.0	0.01	0.61	0.11	0.03	0.0	0.01	0.0	0.04	0.18
XP_022844505_L_Oe	0.0	0.04	0.84	0.02	0.05	0.0	0.0	0.01	0.03	0.01
Os03g14000_L_Os	0.0	0.07	0.74	0.07	0.03	0.0	0.0	0.03	0.03	0.01
AFZ62129_L_Vf	0.01	0.02	0.51	0.1	0.06	0.01	0.02	0.02	0.12	0.12
ONL95885_L_Zm	0.0	0.07	0.56	0.2	0.04	0.01	0.01	0.02	0.04	0.05
AT3G05420_K_At	0.0	0.91	0.0	0.0	0.0	0.0	0.04	0.03	0.0	0.0
AIS76197_K_Bn	0.39	0.44	0.0	0.01	0.0	0.09	0.04	0.02	0.0	0.01
XP_013616076_K_Bo	0.08	0.7	0.01	0.01	0.01	0.05	0.04	0.04	0.05	0.02
XP_009129871_K_Br	0.31	0.48	0.0	0.01	0.0	0.07	0.03	0.03	0.02	0.04
XP_016667870_K_Gh	0.0	0.92	0.0	0.0	0.0	0.0	0.03	0.04	0.0	0.0
XP_006606527_K_Gm	0.04	0.59	0.0	0.02	0.0	0.26	0.04	0.03	0.0	0.0
XP_021993755_K_Ha	0.14	0.33	0.0	0.02	0.0	0.44	0.03	0.02	0.0	0.01
XP_012089029_K_Jc	0.03	0.81	0.0	0.01	0.0	0.04	0.06	0.03	0.0	0.0
XP_022895969_K_Oe	0.0	0.85	0.0	0.01	0.0	0.03	0.06	0.04	0.0	0.0
XP_015629756_K_Os	0.01	0.85	0.0	0.0	0.0	0.02	0.06	0.05	0.0	0.0
AFZ62126_K_Vf	0.11	0.64	0.0	0.03	0.0	0.1	0.06	0.04	0.01	0.01
AQK61749_K_Zm	0.04	0.3	0.0	0.01	0.0	0.59	0.03	0.02	0.0	0.0
